# Supplementary material for: Spatial organization-dependent EphA2 transcriptional responses revealed by ligand nanocalipers
Source: Nucleic Acids Res. 2020 Apr 30;48(10):5777–87. doi: 10.1093/nar/gkaa274 (PMC7261182; doi:10.1093/nar/gkaa274)
Supplement: gkaa274_Supplemental_Files [file gkaa274_supplemental_files.zip]

Archive with 7 entries (7 files):
- jPLA.ijm
- README.txt
- Supplementary Table S1 Nanocaliper Staples.xlsx
- Supplementary Table S2 IgG-clustered RNA-seq data.xlsx
- Supplementary Table S3 Nanocaliper RNA-seq data.xlsx
- Supplementary_Text_revised.docx
- Verheyen_Fang_Supplementary_Figures_revised -.pdf
