# Supplementary material for: Spatial organization-dependent EphA2 transcriptional responses revealed by ligand nanocalipers
Source: Nucleic Acids Res. 2020 Apr 30;48(10):5777–87. doi: 10.1093/nar/gkaa274 (PMC7261182; doi:10.1093/nar/gkaa274)
Supplement: gkaa274_Supplemental_Files [file gkaa274_supplemental_files.zip › jPLA.ijm]

run("Set Measurements...", "display redirect=None decimal=3");
dir1 = getDirectory("Input Folder");
dir2 = getDirectory("Output Folder");
Dialog.create("General Input");    
Dialog.addString("Z-stack start slice:", "1");
Dialog.addString("Z-stack end slice:", "20");
Dialog.addChoice("Nuclei Channel:", newArray("0", "1", "2", "3", "4", "5")); 
Dialog.addChoice("Cell Channel:", newArray("0", "1", "2", "3", "4", "5"));          
Dialog.addChoice("PLA Channel:",newArray("0", "1", "2", "3", "4", "5")); 
Dialog.addChoice("File Type:", newArray(".zvi", ".czi"));  
Dialog.addString("Cell/Nucleus Size Range:", "0-5000"); 
Dialog.addChoice("Type of Analysis:", newArray("Cellular", "Nuclear"));
Dialog.addString("Name Output File:", "Output.txt");
Dialog.show();       
z_start=Dialog.getString();
z_end=Dialog.getString();                                                          
Nuclei = Dialog.getChoice(); 
Cell= Dialog.getChoice();                        
PLA = Dialog.getChoice();                           
file_type = Dialog.getChoice();      
cell_size=Dialog.getString();
analysis_type=Dialog.getChoice();
output_file=Dialog.getString(); 


 
list = getFileList(dir1);
for (i=0; i<list.length; i++) {
    	showProgress(i+1, list.length);
	filename = dir1 + list[i];
	if (i==0){
	setBatchMode(false);
	}
	else{
	setBatchMode(true);
	}
	
 	if (endsWith(filename, file_type)) {
		run("Bio-Formats", "open=filename autoscale color_mode=Grayscale split_channels view=Hyperstack stack_order=XYCZT");
		title_name=getTitle();
		len1=lengthOf(title_name);
		len2=len1 - 6;
		window=substring(title_name, 0, len2);	
	
			if (analysis_type == "Cellular"){
				target_channel = Cell;
 				close(window + " - C=" + Nuclei);
				}

			else if (analysis_type == "Nuclear"){  
				target_channel = Nuclei;
				close(window + " - C=" + Cell);
				}
			else{
				close();
				}

		selectWindow(window + " - C=" + PLA);
		run("Z Project...", "start=" + z_start + " stop=" + z_end + " projection=[Max Intensity]");
		close(window + " - C=" + PLA);
		selectWindow("MAX_" + window + " - C=" + PLA);
		run("Invert");
		run("Subtract Background...", "rolling=30 light");
		setOption("BlackBackground", false);	
		selectWindow(window + " - C=" + target_channel);
		run("Z Project...", "start=" + z_start + " stop=" + z_end + " projection=[Sum Slices]");
		close(window + " - C=" + target_channel);
		selectWindow("SUM_" + window + " - C=" + target_channel);
		run("Duplicate...", "title=[SUM_" + window + " - C=" + target_channel + "-1]");	
		selectWindow("SUM_" + window + " - C=" + target_channel + "-1");
		run("Subtract Background...", "rolling=50 create sliding");
		imageCalculator("Subtract create", "SUM_" +  window + " - C=" + target_channel + "-1","SUM_" + window + " - C=" + target_channel);
		close("SUM_" + window + " - C=" + target_channel + "-1");
		close("SUM_" + window + " - C=" + target_channel);
		selectWindow("Result of SUM_" + window + " - C=" + target_channel + "-1");
		
			if (target_channel == Cell){
				setAutoThreshold("Triangle");
				//run("Threshold...");
				setOption("BlackBackground", false);
				run("Convert to Mask");
				}

			else{
				setAutoThreshold("Default light");
				//run("Threshold...");
				setOption("BlackBackground", false);
				run("Convert to Mask");
				}

		run("Analyze Particles...", "size=[" + cell_size + "] show=Outlines exclude add");
		roiManager("Show All with labels");
		roiManager("Show All");
		close("Result of SUM_" + window + " - C=" + target_channel + "-1");
		selectWindow("MAX_" + window + " - C=" + PLA);
		roiManager("AND");
		n = roiManager("count");
		
		if (roiManager("count")==0) {
			Dialog.create("Error Message");
			Dialog.addMessage("No ROI can be found in the following image:\n" + window)
			Dialog.show()
			close();
			}			
		else{
			for (t=0; t<n; t++)  {
				roiManager("Select", t);
				
				if (i==0){
					waitForUser( "Maxima selection:","Select maxima threshold");
					run("Find Maxima...");
					Dialog.create("General Input");
					Dialog.addString("Maxima Noise Range chosen", "");
					Dialog.show(); 
					noise_range=Dialog.getString();
					run("Find Maxima...", "noise=noise_range output=Count exclude light");	
					}
				else{
					run("Find Maxima...", "noise=noise_range output=Count exclude light");
					}
			}
			roiManager("Deselect");
			roiManager("Delete");
			close(); 
			}	 
		}
saveAs("Results", dir2 + output_file);
		
}

showMessage("General Message", "The analysis has finished!")


        		
