# Supplementary material for: Spatial organization-dependent EphA2 transcriptional responses revealed by ligand nanocalipers
Source: Nucleic Acids Res. 2020 Apr 30;48(10):5777–87. doi: 10.1093/nar/gkaa274 (PMC7261182; doi:10.1093/nar/gkaa274)
Supplement: gkaa274_Supplemental_Files [file gkaa274_supplemental_files.zip › README.txt]

jPLA: a simple PLA Analysis Tool
--------------------------------------------------------------------------------------------------------------
This macro allows raw microscope images, containing single or multiple cells that do not touch, with z-stacks to be read into ImageJ with the aim to quentificy the PLA signals.


PREREQUISITES:

The following are required prior to running the jPLA macro:
* ImageJ (Not compatible with Fiji)
* Bioformats_Package - Can be obtained at https://docs.openmicroscopy.org/bio-formats/5.8.0/users/imagej/

INSTALLATION:

1. Place both the "jPLA.imj" macro and the "bioformats_package.jar" in the plugin folder of the ImageJ directory.


USAGE:

Initial test of the macro can be performed on the three example images provided.

1. Prior to use, quantify the size of the cell/nucleus.
2. Run the macro via selecting Plugins > jPLA.
3. Select the folder that contains the images.
4. Select the Output folder. Here, a text file with the PLA count/cell will be deposited.
5. A "General Input" window will pop up.
	i. Fill in which z-slices to include in the projection.
	ii. Specify the which channels correspond to the feature described.
	iii. Select the raw microscope file extension. 
		> This list can be expanded to include other fornmats but has only been tested with .zvi and .czi files.
	iv. Fill in the cell/nuclei range as determined previously.
	v. Select which feature you want to use as the area where PLA signal will be counted in.
	vi. Insert the name of the output file.
	vii. Press "OK".
6. The macro will start processing the first image and stop at the Maxima Threshold determination.
7. Press "ok" to determine the Maxima threshold.
	i. Select "Exclude edge maxima" and "Light Background".
	ii. Set the "Noise Tolerance" using the "Preview point selection" as a guide.
	iii. Press ok when the appropriate Noise tolerance is found.
	iv. Fill in the determined Noise tolerance. 
	v. Press "ok".
8. The macro will run through all the images in the input folder specified.
9. At the end of the analysis, a general message stating "The analysis has finished!" will pop up.
10. Press "ok".
