# Supplementary material for: Spatial organization-dependent EphA2 transcriptional responses revealed by ligand nanocalipers
Source: Nucleic Acids Res. 2020 Apr 30;48(10):5777–87. doi: 10.1093/nar/gkaa274 (PMC7261182; doi:10.1093/nar/gkaa274)
Supplement: gkaa274_Supplemental_Files [file gkaa274_supplemental_files.zip › Supplementary Table S1 Nanocaliper Staples.xlsx]

## Sheet: Core1
Core1
WellPosition	Name	Sequence
A1	Core	GCCACCACGTCGAGAGGGTTGAATTAGAGCCAGCACAAAAGG
A2	Core	AATCTCCATAAATCCTCATTACACCACC
A3	Core	ATCGTAGCTATTGCCTGCGACTTAACAATGTCCCGCCAGTTT
A4	Core	CGTTGATATTAATCGTACCAGGGTCTCGCCCTGGAGTGAAAT
A5	Core	CTCAAAGGGTAATCAGACGTTGTACCATCTGTAAGCAAATCC
A6	Core	TTGATTTTAAATTTAAAAGGCGATTTGAATCGGCTGACTTGC
A7	Core	CTGTTTATTTAATTTTTTCTTCGCTCTGACCTCCTGGTGGGC
A8	Core	TAACCAAAAACATCAAATTCAGGCTACGTGGTGCTTGTCGTA
A9	Core	TTCTTAAGCACATCAACACCGCTTGTACCGAGCTCGAACTGC
A10	Core	TACACATCCACCGTGGGGTATCGGGTGTGAAATTGTTACGCT
A11	Core	TATTCAGAACGTACAACCGAAATCCGCGACCGGTCTTTTTGC
A12	Core	ATATTCCCATTAATTGCGTTGTCCGCTCAGGGGAC
B1	Core	TGCCCCTCATCTCATCTCGCAGACGGTCAATTAAACAGATCG
B2	Core	AACGAGAAACGAGGTTGACCCCCAGCGACCTCAGA
B3	Core	GATCCGTAACCACCAACAAAGAGGACAGATGCGGAATCCAAA
B4	Core	ATATTCAAACTTTGCTAAAACGAAAGAGTAGGAAC
B5	Core	GAAGTAGCATGTTTCCAGGCTGACCTTCATCGGGTAATCCTT
B6	Core	TGTTTAGATAGGCTTTAAACGGGTAAAAAAACTAC
B7	Core	AAAAAAGTTTGGCTACATCATTACCCAAATCCAAAATAATTG
B8	Core	AAAAAAGTTTGGCTACATCATTACCCAAATCCAAAATAATTG
B9	Core	AAGGTATGGGACCCTCATAAGGCTTGCCCTGCAACACTCAAC
B10	Core	CCCTCGTCAGTGAAGCAGCGAAAGACAGTAAATGA
B11	Core	CGTTGAGAATTGAGGCTTGGGCTTGAGATGGCAGATACTTGA
B12	Core	CAAAAGGAGTAAATTGCAGGGAGTTAAACAGTTTC
C1	Core	CAGTTTTTCAGACAACATACCTTATGCGATTGATTCATTAGA
C2	Core	GATTTAGTGTGAATACCATCGCCCACGCTTGCGAA
C3	Core	ATCACCTTGAGTGTTGTTCCAAAATAACTGAATTC
C4	Core	AACGGAACAGTCAGTTAAACAGCTTGATAGGCTCC
C5	Core	TTGCGGAACCTGTCGTGCCAGTTCGTAAGCCAGCT
C6	Core	CCGAACGGGAGAGGCGGTTTGTACCTCGAGCGCCA
C7	Core	AGACTTTTTCACCAGTGAGACTGGTGTAGATCGGT
C8	Core	AGAGCCGTGGCCCTGAGAGAGGCATTTCGGGGATG
C9	Core	GTTATCTCCCAGCAGGCGAAACTCGTCGTTTCCCA
C10	Core	AATACGACAAAATAAGAAACGATTCGGAATAATCTTTTTAAT
C11	Core	TTGAGCCATTGAGGGAGGGAACCGGTATTTTTTAT
C12	Core	CTCAGAATATAGCCCGGAATACACCGAC
D1	Core	CACTTATACCTGTTACTTAGCCGGATGACCAGAAGCCCGATA
D2	Core	ACCATTAATGGTTTACCAGCGCTTGCGGGTATTAA
D3	Core	GATAGCACAGTACCAGGCGGACAGTAGC
D4	Core	CAAGCAAAAGGAACCGAACTGACCTTGAATCCAAAGCGACAG
D5	Core	CCATGTATAGGATTAGCGGGGCAAGGCCGGAAACGCACAATC
D6	Core	TTCGTCAGAGACTCCTCAAGATGAAACC
D7	Core	TACTACGTAATACAGACCAGGCGCACTGGATTAGAGAGTAAT
D8	Core	AACGCCTACATGAAAGTATTACGTAATCAGTAGCGATAAAAG
D9	Core	ACAGCCCTTCGGAACCTATTACAAGTTT
D10	Core	AGTTAAAGACATCTTGACAAGAACCAAAAGATTGCGGAAAAT
D11	Core	ACGATCTCAGTTAATGCCCCCACTGTAGCGCGTTTTGTTAGC
D12	Core	TTTCCAGGAGTAACAGTGCCCCATTTTC
E1	Core	TAGCATCGGACAAAGCTGCTCATTTTACCAGGCTCAACAATA
E2	Core	ATTTTCTTTTTAACGGGGTCATATTAGCGTTTGCCCCCAAAA
E3	Core	TAAACAACAGGAGTGTACTGGCATAATC
E4	Core	CAAGGCCGCTACACCAGAACGAGTAATTACGAAGTTTCCATA
E5	Core	AGCGGAGCATACATGGCTTTTCAGAGCCACCACCGGTTACCA
E6	Core	AACAACTATTTACCGTTCCAGCTCCCTC
E7	Core	GAAATAACCGTCAACTTTAATCATGAATACCGAGTAGACAAG
E8	Core	TAATAATAATGGAAAGCGCAGCAGAACCGCCACCCCCGAAGC
E9	Core	AATGTAGGAATATAGAAGGCTTATGGTAAATTCACCGTGGTG
E10	Core	AAAACCGATACTGGCTCATTATACCAACATTCAATAACCTAC
E11	Core	AAAAGGAGGCCTTGATATTCACAGAACCACCACCAATAATAA
E12	Core	CTGGTCAGCAAAATCCCTTATACTCTATTTTCTCA
F1	Core	AAACGTACTAATTTACAATAGATAAGTCGATGCAAATCCAATCGCA
F2	Core	AAACGCATATCCTGAATTTACGAGCATGACCTCCGGCTTAGGTTGG
F3	Core	TTAACCGCACAGCGAACCTCCCGACCAAAGAAAATCACTAAG
F4	Core	TATCACCCTGAACAAAGAAACAATCCGCCACCAAACAAAAAA
F5	Core	CGCCAACTAATTACTAGAAAAAAGGGTTAGAACCTAACCACC
F6	Core	GAGCATAAAAACAGGGAAAGAAAACCACCCTTCTCTGAAAAG
F7	Core	TAAGAGATGTGATAAATAAGGCAGAAATAAAGAAATTTTAAA
F8	Core	GTATAACGTCAAAAATGACCGAGGCCGGAACGATGATACTTT
F9	Core	CCAGACGTTCATCTTCTGACCATGAATATACAGTAATTCGAC
F10	Core	AATCATATTATTTATCCCATGATTGCCCCCTGTGCCTTACGT
F11	Core	TCAATGTAATTAGACGGGAGAATTTATCTTATCAGAGCAAGC
F12	Core	CCGATATAAACAGCCTTTACAGAGGAACAAAGAACCGCTAAG
G1	Core	GAACTGGCAATCCATAAACAACATGTTCTTCAAATATATTTTAGTT
G2	Core	GCGCCTGCAAAGAACGCGAGATAACGGATTCGCCTATAATAC
G3	Core	TAATATCATATAACTATATGTCGCGCAGAGGCGAACTTTAGG
G4	Core	ATCGATACACGGAATAAGTTTTTTTGCACAATCAA
G5	Core	GCCTTTACATACATAAAGGTGTAACGAGAGAAAAA
G6	Core	GGTCATAAAGACTCCTTATTAAAACAGCGCAGAAC
G7	Core	AAAATCAAAACGCAATAATAATTTTGTTATTCTGT
G8	Core	AGAGCCGGTAAGCAGATAGCCAGAATAACCAGTAA
G9	Core	CTCAGAGGAAATAGCAATAGCAACTGAATTAACAA
G10	Core	AGATTTATCAGCCAGTTACAAAATCGCAGTATCATCGGGTAT
G11	Core	GTTCCATCCTAATCTTACCAACGCGCAACATACAGAATTTCT
G12	Core	GCGACATGCGTTTTTCATCGAGAACAAGACATAGCGATAGCTTAGA
H1	Core	AATAGAATTAAATCTCCTTATCATTCCAGTGAATTTATCAAAATCA
H2	Core	ACACGTCTTTCCAGAGCGAAAATAGCGTCAGTGCCTATTCAT
H3	Core	AACCCCAGCTACAATTTAAGACACGCAGCACAGAGGCTCCAG
H4	Core	TAGCTGTCTTAAGATTAGTTGCTAATTTTGTTCACCAAGAAG
H5	Core	GAAGGAAAAAATAGGTACCGACAAAAGGAATGGTTTGAAATACCGA
H6	Core	CCTTTTTAGCGCATTTAGGCAGAGGCATTAAGAATAAACACCGGAA
H7	Core	GAGCAAGTCAGAGGCTTAATTGAGAATCTTAGTATCATATGCGTTA
H8	Core	TAATCGGGTCTGAGAGACTACAAGATGATGAAACAAATCAAC
H9	Core	CGGGAGGTTTTGAAGCCAATTCATCCATTAGTTTTGCTAGCC
H10	Core	CCGTCTAAGAACGCGAGTCAACCGATTTGGGATATAAGCCGC
H11	Core	ACCAAGTAGACGCTGAGAAGATTAACAATTTCATTCCTCAAA
H12	Core	TTTCATCTTTCCCTTAGAATCCATAAATCAATATAAGCCAGC

## Sheet: Core2
Core 2
WellPosition	Name	Sequence
A1	A-caps	AAAACCGCCAGCCATTGCAACAG
A2	A-caps	AAAATGCGCCGCTACAGGGCCACCCGCCGCGCTTAAAAAA
A3	A-caps	ATTATTTACATTGGCAGATAAAA
A4	A-caps	AAAATGGGCGCATCGTGCCGGAAGCATAAAGTGTAAAAA
A5	A-caps	AAAAAGGTTGAGGCAGGTCACGCCAGCATTGACAGGAAAA
A6	A-caps	AAAAATCAATATAATCCTGACAGATGATGGCAATCCTAATG
A7	A-caps	AAAACCACAAGAATTGAGTTATATCAGAGAGATAACAAAA
A8	A-caps	AAAAAGCCGGCGAACGTGGCAGAGCTTGACGGGGAAAAAA
A9	A-caps	AAAATGGCACAGACAATATTTTTGAAT
A10	A-caps	AAAAACCAGCAGAAGATAAAACA
A11	A-caps	AATATCCAGAACAATATTAAAAA
A12	A-caps	GAGGTGATCGCCATTAAAAATACCGAACGAACCAAAA
B1	A-caps	AAAAGCAATACTTCTTTGATTAG
B2	A-caps	AAAAAAAGCCAACGCTCAACAAATTCTTACCAGTATAAAA
B3	A-caps	AAAAAGCTTGCTTTCGAGGTATTGTATCGGTTTATCAAAA
B4	A-caps	AAAATCACCAGTCACACTGAAAGCGTAAGAATACGAAAA
B5	A-caps	ACGCAAATTAACCGTTGTAAAAA
B6	A-caps	ATTGCCTTTAGAATTTCGACGTTGGGAAGAAAAATCAAAA
B7	A-caps	AAAACAGGAACGGTACGCCATTAAAGGGATTTTAGAAAAA
B8	A-caps	AAAACACTACGTGAACCATCTATCAGGGCGATGGCCAAAA
B9	A-caps	AAAATACGTTAATAAATTTCATTTGGGGAAAA
B10	A-caps	AAAAAAGCCTGGGGTGTCAAAA
B11	A-caps	AAAACGCGAGCTGAAACGTTGGTGTAGAAAAA
B12	inner_edges	ACCACCAGCGTACTATGGTTGAAACAGGAGGCCGAGAATCCT
C1	inner_edges	AGTGAGCCATACGAAACCGTGCATCTGCAATGGGA
C2	inner_edges	AAGACACCGCCTAACTGGCGCGGTAAGCCAACAGAGAT
C3	inner_edges	TCAATTAAAGACGCTGAGTGTGAGTGAATAACCTTGCTTCTG
C4	inner_edges	GGTTAATAACGTCCATCGAGAAGTGTTTTTAGGGAGCTCTTT
C5	inner_edges	GAAATACCTACACAGGGAACTCAAACTATCGGCCTGCTCATG
C6	inner_edges	GAAATTAAATCAGATCATTACCGCGCCCAAATCGTCGCTATTAATT
C7	inner_edges	TTCTGTAGCAAGCATTTTTTGACGCTCAATCGTCTAGGGACA
C8	inner_edges	AGAACCCTATTAGTCTTTAATATAGCCCTAAAACAGGCGGTC
C9	inner_edges	GGCTTCTGACCGACCAGTAATAAAGAAATGGGAAAAACTGCT
C10	inner_edges	TACAGTAGGGGTAATTGAGCGCTAAAGCCCAGAGCCGCGACG
C11	inner_edges	CAACAGTGCCAACGTGGACTCCAACGTCGAGGTGCCGAATTG
C12	inner_edges	TCGGAACGAAAGGAGCGGGCGCTAGGAATGTAAAGCACTAAA
D1	inner_edges	TAGGTCAAGGTGGCATCAATTCTGTTTAGCTATATACGAACT
D2	inner_edges	GTAGCGGGAGCACGTATAACGTGCTTTCACGCGCTGGCAAGT
D3	inner_edges	GACTCACGCTAGAAAGCCCTAAAGTCAAGTTTTTTGGGGTCA
D4	inner_edges	CTATTATATTGTGTGGAGATTTGTATCATAGTACC
D5	inner_edges	GCCTGAGTAGAATTTCCCACCGAGTAAAAGAGTCTATCACTT
D6	inner_edges	GCCACCCCACCGTACTCAGGATTAAAGGTGAATTAATTGACG
D7	inner_edges	TCAGAGCTAATCAGTGAGGGCCTGATAAAGTCCTCGTTAGAA
D8	0-19_3_prime_nosite	AGTATTAGGCGAAAAACCGTCACCCAAAGGAGCCC
D9	1-19_3_prime_nosite	AGCAAATACAAGAGTCCACTACCTTATGAGTGTCC
D10	2-19_3_prime_nosite	TATCAAAAAGAATAGCCCGAGATTTACGGGATGTT
D11	3-19_3_prime_nosite	AGTTGAATTGATGGTGGTTCCGGCCCTGAAACGAC
D12	4-19_3_prime_nosite	AGCACTAAAGCGGTCCACGCTAGGGGCCTAAGTTG
E1	5-19_3_prime_nosite	ATTTGAGAGCTGATTGCCCTTTCCGAACTATTACG
E2	6-19_3_prime_nosite	AACTCGTGGCGCCAGGGTGGTCTTAAGCTGCGCAA
E3	7-19_3_prime_nosite	AGTTTGAAATGAATCGGCCAATCCCCGGCTGGTGC
E4	8-19_3_prime_nosite	AGAAGGATGCCCGCTTTCCAGGTTTCCTCCTCAGG
E5	0-21_3_prime_nosite	CCGATTTGAGAAAGGAAGGGAGCGCGTA
E6	1-21_3_prime_nosite	TTAGTGCAGGCTATCAGGTCATTTTTGA
E7	2-21_3_prime_nosite	CTTCTAAAATCGATGAACGGTCAACCGT
E8	3-21_3_prime_nosite	GGCCAGTGTACCCCGGTTGATGAGAAAG
E9	4-21_3_prime_nosite	GGTAACGTTGTATAAGCAAATATGCAAT
E10	5-21_3_prime_nosite	CCAGCTGTAAAATTCGCATTACAACGCA
E11	6-21_3_prime_nosite	CTGTTGGACCAATAGGAACGCCATTATG
E12	7-21_3_prime_nosite	CGGAAACCTGTAGCCAGCTTTATAAAGC
F1	8-21_3_prime_nosite	AAGATCGACCCGTCGGATTCTATAAATC
F2	1-23_3_prime_nosite	GAGATCTAGAAGCAAAGCGGAACCCTGA
F3	2-23_3_prime_nosite	TCTAGCTGAAAGACTTCAAATTTCAGAA
F4	3-23_3_prime_nosite	GCCGGAGAACCAGACCGGAAGGTCATAA
F5	4-23_3_prime_nosite	GCCTGAGTACCTTTAATTGCTAGTAAAA
F6	5-23_3_prime_nosite	AGGATAATGGCTTAGAGCTTAGCGAGAG
F7	6-23_3_prime_nosite	ACCCTGTATGTTTTAAATATGATCATAA
F8	7-23_3_prime_nosite	CTCAGAGATTCCATATAACAGATAACGC
F9	8-23_3_prime_nosite	ATACAGGTTTAGTTTGACCATCAGTTGA
F10	Core	GAAACAAAGAACCATATCAAAATTATTTGCATATCATT
F11	Core	ATTGTAACATCGTAAAACGTTAAATTTC
F12	Core	CGGTTATTAATTGCGTAGATTTTCAGGTTTACCTTTGC
G1	Core	TTGATTAAATACGTCAGTAAATTTTAAA
G2	Core	CACGCGGAATATAATGGAGCCTGTGCCA
G3	Core	GCCTCAATAGGATTGCTTTGAATACCAAGTTATAGATT
G4	Core	TCATGATTATTTGTTTGGATTATACTTCTGATATCATC
G5	Core	GTGAGGAAGACCAGGGTGTGGGCACGAATATGGTT
G6	Core	AGCACAACTAACAAAATAAATGCTCTGA
G7	Core	CTTACAAACAACAGTACCTTTTACATCGGGAAAGTATT
G8	Core	TTTATTTTGTGCGAAAGACATAAATCATTTCCACC
G9	Core	TGCAAAATATTTATTCATTTCAATTACCTGAGAGGAAG
G10	Core	AATACAAGAGGTGGTTGCCCGCTTCTAATCTATAG
G11	Core	CTTTTTTTTAGAAGGGCATGAGTAAACAGGGTTTT
G12	Core	TGTAGGAATTGCAAAAGCTTTTTATAGA
H1	Core	AACGATTTAGGAAACAAAAACTTTAGCT
H2	Core	AAGGGCCTTCCAGGCAAATAAAGACGGAGGACGCG
H3	Core	TCGGTTGGCAAACATCAAGAAAACAAAATTATCAATAT
H4	Core	TCAATCATATGCCAAGCGATACCGACAGTGCGAAA
H5	Core	GCAAGTAACACACTCCATCATGGTCATAGCTTCGG
H6	Core	CAACCCTCAAATTACATGTCAATAAGAA
H7	Core	GGTTGCTGAATGAATTACCTTTTTTAATGGACTAAAGC
H8	Core	TAATGACCGTCAGTTTGACAATTCCACACAATAAC
H9	Core	GGAGAAAAATAACAGTACTTGAAACAAG

## Sheet: ProtrudingStaples
ProtrudingStaples
WellPosition	Name	Sequence
A2	1-19_5_prime_protruding_tag1	AAAGAAAGGGAAGAAGGAGAGATGCGCAAGAGTCTGGAGCAATAATGCC
A3	2-19_5_prime_protruding_tag1	AAAGAAAGGGAAGAAGGAGAGGGAGAAGAAACTAGCATGTCAAATCACC
A4	3-19_5_prime_protruding_tag1	AAAGAAAGGGAAGAAGGAGAGGTCACGAAAAGCCCCAAAAACTAGGTAA
A5	4-19_5_prime_protruding_tag1	AAAGAAAGGGAAGAAGGAGAGTGCTGCATTGTAAACGTTAATTAGAACC
A6	5-19_5_prime_protruding_tag1	AAAGAAAGGGAAGAAGGAGAGGCGGGCCGTTAAATCAGCTCATTGCGGG
A7	6-19_5_prime_protruding_tag1	AAAGAAAGGGAAGAAGGAGAGTTCGCCAAATAATTCGCGTCTCTAAATC
A8	7-19_5_prime_protruding_tag1	AAAGAAAGGGAAGAAGGAGAGTTCCGGCATTAAATGTGAGCGAAGAATT
A9	8-19_5_prime_protruding_tag1	AAAGAAAGGGAAGAAGGAGAGGACGACAAACAAACGGCGGATTAGTAGT
B2	1-23_5_prime_protruding_tag1	AAAGAAAGGGAAGAAGGAGAGAAAATCATGCTCCAAAGCGCGAAACAAACGCCACC
B3	2-23_5_prime_protruding_tag1	AAAGAAAGGGAAGAAGGAGAGAATGCTTCATAAGGAATACACTAAAACATTTCAGG
B4	3-23_5_prime_protruding_tag1	AAAGAAAGGGAAGAAGGAGAGAATACTGAACGGTGTGCCACTACGAAGGACTGAGT
B5	4-23_5_prime_protruding_tag1	AAAGAAAGGGAAGAAGGAGAGCCAGAGGAAGAGTATTTTTCATGAGGAATCCACAG
B6	5-23_5_prime_protruding_tag1	AAAGAAAGGGAAGAAGGAGAGTAAAAACAACGTAAACGAGGGTAGCAACTGTCGTC
B7	6-23_5_prime_protruding_tag1	AAAGAAAGGGAAGAAGGAGAGGTAAGAGACGAGAATTTGCGGGATCGTCATTTTGC
B8	7-23_5_prime_protruding_tag1	AAAGAAAGGGAAGAAGGAGAGACTAATGTTTAATTATATATTCGGTCGCAGAAAGG
B9	8-23_5_prime_protruding_tag1	AAAGAAAGGGAAGAAGGAGAGGTAGAAATTAAGAAGTTGCGCCGACAATCGTTGAA
F2	1-19_5_prime_no_site	ATGCGCAAGAGTCTGGAGCAATAATGCC
F3	2-19_5_prime_no_site	GGAGAAGAAACTAGCATGTCAAATCACC
F4	3-19_5_prime_no_site	GTCACGAAAAGCCCCAAAAACTAGGTAA
F5	4-19_5_prime_no_site	TGCTGCATTGTAAACGTTAATTAGAACC
F6	5-19_5_prime_no_site	GCGGGCCGTTAAATCAGCTCATTGCGGG
F7	6-19_5_prime_no_site	TTCGCCAAATAATTCGCGTCTCTAAATC
F8	7-19_5_prime_no_site	TTCCGGCATTAAATGTGAGCGAAGAATT
F9	8-19_5_prime_no_site	GACGACAAACAAACGGCGGATTAGTAGT
G2	1-21_5_prime_no_site	GGAGAGGAAAAAGATTAAGAGTAAATCA
G3	2-21_5_prime_no_site	ATCAATATTTAATTCGAGCTTCCCCTCA
G4	3-21_5_prime_no_site	AGATTCACAACAGGTCAGGATAGCGTCC
G5	4-21_5_prime_no_site	CTCATATATAAGAGGTCATTTAGTTTTG
G6	5-21_5_prime_no_site	AGAAGCCAATATAATGCTGTAACGACGA
G7	6-21_5_prime_no_site	GGTTGTAAGTACGGTGTCTGGAGGCATA
G8	7-21_5_prime_no_site	AGCAAAACCAATTCTGCGAACACATTCA
G9	8-21_5_prime_no_site	AGCATTAATTTCGCAAATGGTATTACAG
H2	1-23_5_prime_no_site	AAAATCATGCTCCAAAGCGCGAAACAAACGCCACC
H3	2-23_5_prime_no_site	AATGCTTCATAAGGAATACACTAAAACATTTCAGG
H4	3-23_5_prime_no_site	AATACTGAACGGTGTGCCACTACGAAGGACTGAGT
H5	4-23_5_prime_no_site	CCAGAGGAAGAGTATTTTTCATGAGGAATCCACAG
H6	5-23_5_prime_no_site	TAAAAACAACGTAAACGAGGGTAGCAACTGTCGTC
H7	6-23_5_prime_no_site	GTAAGAGACGAGAATTTGCGGGATCGTCATTTTGC
H8	7-23_5_prime_no_site	ACTAATGTTTAATTATATATTCGGTCGCAGAAAGG
H9	8-23_5_prime_no_site	GTAGAAATTAAGAAGTTGCGCCGACAATCGTTGAA
