# Supplementary material for: Spatial organization-dependent EphA2 transcriptional responses revealed by ligand nanocalipers
Source: Nucleic Acids Res. 2020 Apr 30;48(10):5777–87. doi: 10.1093/nar/gkaa274 (PMC7261182; doi:10.1093/nar/gkaa274)
Supplement: gkaa274_Supplemental_Files [file gkaa274_supplemental_files.zip › Supplementary Table S2 IgG-clustered RNA-seq data.xlsx]

## Sheet: MDA-MB-231
gene_name	ensembl_id	baseMean	log2FoldChange	lfcSE	stat	pvalue	padj
ZNF551	ENSG00000204519	11.902	1.68483	0.220149	7.65315	1.9611e-14	3.42726e-11
RIOK3	ENSG00000101782	164.013	-0.593574	0.0921335	-6.44254	1.17493e-10	1.3689e-07
FEM1C	ENSG00000145780	36.7547	0.933453	0.144698	6.45106	1.11069e-10	1.3689e-07
FGD6	ENSG00000180263	25.4843	1.27822	0.205233	6.22815	4.71979e-10	4.71338e-07
RELT	ENSG00000054967	7.06951	1.37294	0.227528	6.03417	1.59783e-09	1.3962e-06
KLHL24	ENSG00000114796	41.2842	1.09446	0.182359	6.00169	1.95272e-09	1.60594e-06
SERPINI1	ENSG00000163536	17.2303	1.13875	0.190598	5.97462	2.3063e-09	1.69707e-06
CSF1	ENSG00000184371	68.9047	1.01427	0.172355	5.88478	3.98589e-09	2.78634e-06
PIK3CB	ENSG00000051382	33.5161	1.12426	0.197052	5.7054	1.16067e-08	7.37607e-06
ZNF615	ENSG00000197619	4.7729	1.27705	0.227702	5.60841	2.04197e-08	1.18953e-05
VIRMA	ENSG00000164944	49.2496	-0.895972	0.162286	-5.52095	3.37173e-08	1.74593e-05
TMC5	ENSG00000103534	3.82402	-1.16424	0.213924	-5.44229	5.25986e-08	2.32996e-05
MEIS1	ENSG00000143995	2.3594	1.14674	0.210805	5.43984	5.33286e-08	2.32996e-05
SMAP2	ENSG00000084070	40.4668	1.09683	0.202321	5.42126	5.91801e-08	2.50726e-05
NEK3	ENSG00000136098	12.2771	1.21909	0.22794	5.34829	8.87876e-08	3.63285e-05
ZNF669	ENSG00000188295	14.3152	-0.979247	0.190313	-5.14546	2.66869e-07	9.41067e-05
CXCR4	ENSG00000121966	33.0697	0.880781	0.172384	5.10942	3.23145e-07	0.000110192
PNMA8A	ENSG00000182013	12.0682	1.14753	0.224938	5.10152	3.36941e-07	0.000112161
ZFP28	ENSG00000196867	27.0107	-0.783174	0.153919	-5.08822	3.61446e-07	0.00011752
CPEB3	ENSG00000107864	2.30637	1.04756	0.20638	5.07588	3.85707e-07	0.000122558
RBM48	ENSG00000127993	48.8967	0.761916	0.150553	5.0608	4.17504e-07	0.000129714
ALDOC	ENSG00000109107	2.37544	-1.06026	0.210917	-5.02691	4.98444e-07	0.000151495
SCAPER	ENSG00000140386	22.5191	-0.92662	0.185583	-4.99304	5.94376e-07	0.000176808
PODXL	ENSG00000128567	95.8876	0.93226	0.187222	4.97944	6.37695e-07	0.000181951
RPUSD4	ENSG00000165526	72.9555	0.5579	0.112026	4.98011	6.35466e-07	0.000181951
OTUB2	ENSG00000089723	16.9065	0.918415	0.185847	4.94177	7.74154e-07	0.000216469
CEP164	ENSG00000110274	18.8606	0.903872	0.185715	4.86699	1.13313e-06	0.00030466
SESN2	ENSG00000130766	31.522	0.9063	0.186174	4.86802	1.12724e-06	0.00030466
DNAH5	ENSG00000039139	7.08243	-1.08186	0.222594	-4.86025	1.1724e-06	0.000309269
ZNF461	ENSG00000197808	9.75717	-1.02701	0.213895	-4.80147	1.57504e-06	0.000407791
CD81	ENSG00000110651	59.4571	0.867035	0.181511	4.77675	1.78151e-06	0.000452859
MMP19	ENSG00000123342	3.87183	1.06685	0.223981	4.76313	1.90617e-06	0.000467546
ATG16L2	ENSG00000168010	11.7487	1.08237	0.227699	4.7535	1.99929e-06	0.000481932
SEMA4D	ENSG00000187764	17.9023	0.979724	0.208055	4.70896	2.48982e-06	0.000580171
SLC36A1	ENSG00000123643	16.3744	1.05894	0.225364	4.69882	2.61675e-06	0.000599751
TMEM65	ENSG00000164983	18.1199	0.989057	0.211281	4.68124	2.85143e-06	0.000642998
IFIT1	ENSG00000185745	146.425	0.88489	0.191864	4.61207	3.9867e-06	0.00088473
CCS	ENSG00000173992	39.5924	0.752824	0.163726	4.59807	4.26431e-06	0.000907306
SYS1	ENSG00000204070	96.4687	-0.528146	0.114886	-4.59715	4.28311e-06	0.000907306
AL136985.3	ENSG00000283445	5.1382	1.03237	0.224429	4.6	4.22488e-06	0.000907306
FZD1	ENSG00000157240	15.791	0.996923	0.217428	4.58507	4.53834e-06	0.000933097
AC020916.1	ENSG00000267519	19.7409	0.998932	0.21782	4.58604	4.51737e-06	0.000933097
MIA3	ENSG00000154305	50.7926	0.825854	0.180872	4.56595	4.97242e-06	0.000993814
CCBE1	ENSG00000183287	18.2695	-1.02307	0.224073	-4.5658	4.97583e-06	0.000993814
SAMD9L	ENSG00000177409	33.0366	0.962054	0.21165	4.54549	5.48072e-06	0.00106425
FAM218A	ENSG00000250486	4.82351	1.03044	0.227912	4.52124	6.14797e-06	0.00117746
OSER1-AS1	ENSG00000223891	29.1305	0.740102	0.163811	4.51801	6.2423e-06	0.00117937
CHD1L	ENSG00000131778	95.0362	-0.575093	0.127394	-4.51428	6.3532e-06	0.00118432
MBTD1	ENSG00000011258	7.19215	-1.00861	0.225065	-4.48142	7.41485e-06	0.00134632
AC243964.3	ENSG00000279095	6.14714	1.02148	0.227807	4.48396	7.32714e-06	0.00134632
AFAP1L1	ENSG00000157510	11.7779	-1.00512	0.224643	-4.4743	7.66627e-06	0.00137413
ZNF827	ENSG00000151612	11.9713	0.899516	0.201534	4.46335	8.0689e-06	0.00142799
CC2D2A	ENSG00000048342	40.3988	-0.695791	0.157064	-4.42998	9.42416e-06	0.00160682
EVC	ENSG00000072840	7.49216	1.00369	0.226501	4.43129	9.3671e-06	0.00160682
TMEM161B-AS1	ENSG00000247828	12.8841	0.926876	0.210913	4.39459	1.10985e-05	0.00184723
ATXN7L3B	ENSG00000253719	115.59	-0.47784	0.108984	-4.38449	1.16256e-05	0.00191221
BRAP	ENSG00000089234	91.9873	0.437876	0.0999971	4.37889	1.19287e-05	0.00193924
HPGD	ENSG00000164120	3.6667	-0.958498	0.2192	-4.37272	1.2271e-05	0.00197196
TATDN3	ENSG00000203705	36.5566	-0.731511	0.167874	-4.35749	1.31562e-05	0.00209019
THAP1	ENSG00000131931	59.2897	-0.666079	0.152959	-4.35462	1.33301e-05	0.00209402
BOD1L1	ENSG00000038219	45.0896	0.909716	0.209054	4.35157	1.35164e-05	0.00209969
IFIT3	ENSG00000119917	293.784	0.83025	0.1918	4.32874	1.49967e-05	0.00230405
OXCT1	ENSG00000083720	35.3324	-0.748234	0.172976	-4.32564	1.52088e-05	0.00231124
PRRG1	ENSG00000130962	16.8419	0.825021	0.191633	4.30521	1.66827e-05	0.0024947
SLC25A44	ENSG00000160785	60.1294	-0.60924	0.141627	-4.30171	1.69484e-05	0.0024947
C8orf82	ENSG00000213563	26.0958	0.730778	0.169882	4.30167	1.69513e-05	0.0024947
MAGEC2	ENSG00000046774	10.7698	-0.926621	0.2166	-4.27802	1.88562e-05	0.00271782
TIMM17A	ENSG00000134375	485.238	0.339076	0.079756	4.25141	2.12429e-05	0.00303058
GULP1	ENSG00000144366	53.9442	-0.664481	0.157065	-4.2306	2.3307e-05	0.00329146
FNBP4	ENSG00000109920	75.9377	0.459205	0.109018	4.21219	2.52907e-05	0.00350089
JADE2	ENSG00000043143	22.9254	0.806952	0.192542	4.19104	2.77676e-05	0.00376911
PLAG1	ENSG00000181690	8.13274	0.931668	0.22271	4.18332	2.87286e-05	0.00386206
STS	ENSG00000101846	23.6447	0.85006	0.203608	4.17499	2.97993e-05	0.00396785
ZNF227	ENSG00000131115	15.0205	-0.809812	0.194533	-4.16286	3.14289e-05	0.00410661
VPS18	ENSG00000104142	8.98987	0.899646	0.216592	4.15364	3.27226e-05	0.00423606
C1orf109	ENSG00000116922	67.3391	0.535199	0.128934	4.15097	3.31071e-05	0.00424652
SGK1	ENSG00000118515	91.333	-0.606371	0.146495	-4.13919	3.48528e-05	0.00436819
ZNF641	ENSG00000167528	8.07698	-0.938687	0.226825	-4.13838	3.49772e-05	0.00436819
POLR2A	ENSG00000181222	72.5901	0.752297	0.18179	4.13827	3.49931e-05	0.00436819
COQ9	ENSG00000088682	123.292	-0.516232	0.125612	-4.10973	3.96115e-05	0.00484116
TIMP3	ENSG00000100234	751.537	0.550759	0.134053	4.10852	3.98207e-05	0.00484116
PAPD5	ENSG00000121274	14.5765	0.936745	0.227818	4.1118	3.9258e-05	0.00484116
WDR20	ENSG00000140153	76.0431	0.526316	0.128258	4.10358	4.06804e-05	0.00490304
VPS8	ENSG00000156931	33.2492	0.652909	0.159934	4.08237	4.45783e-05	0.00528177
INTS7	ENSG00000143493	143.455	-0.485467	0.119138	-4.07483	4.60479e-05	0.00541005
RAPGEF2	ENSG00000109756	23.7324	0.84309	0.207901	4.05525	5.00814e-05	0.00578668
TADA3	ENSG00000171148	218.17	-0.351374	0.0866086	-4.05703	4.97001e-05	0.00578668
NADSYN1	ENSG00000172890	66.2451	-0.608044	0.150362	-4.04386	5.25773e-05	0.00600677
PLCD1	ENSG00000187091	16.2085	0.90394	0.2236	4.04267	5.28454e-05	0.00600677
TLR6	ENSG00000174130	4.78777	0.770117	0.191168	4.02849	5.61369e-05	0.00632944
UROS	ENSG00000188690	413.864	-0.307829	0.0764816	-4.02488	5.70047e-05	0.00637586
KDM7A	ENSG00000006459	5.66247	-0.878691	0.218424	-4.02288	5.74917e-05	0.0063793
RTN4	ENSG00000115310	1389.86	0.343795	0.0855886	4.01683	5.89867e-05	0.00646471
ZSCAN9	ENSG00000137185	34.3829	0.783798	0.195167	4.01603	5.91863e-05	0.00646471
ORC6	ENSG00000091651	95.9145	-0.497974	0.124299	-4.00624	6.16922e-05	0.00663476
MAP3K1	ENSG00000095015	28.1007	0.824136	0.206034	4.00001	6.33395e-05	0.00675993
NHLRC3	ENSG00000188811	28.9618	0.820228	0.20522	3.99683	6.4197e-05	0.00679953
PPT1	ENSG00000131238	448.445	0.42205	0.105785	3.98971	6.61548e-05	0.00695422
STIM2	ENSG00000109689	20.4452	0.689609	0.173272	3.97993	6.89346e-05	0.00719234
PSEN2	ENSG00000143801	37.7748	-0.734737	0.184701	-3.97797	6.95048e-05	0.00719812
NIPSNAP2	ENSG00000146729	201.688	0.415231	0.104492	3.97382	7.07295e-05	0.0072711
ATP6V0A4	ENSG00000105929	8.3018	0.880197	0.222361	3.95842	7.54478e-05	0.00769953
ARID4B	ENSG00000054267	85.5986	0.526064	0.133149	3.95094	7.78459e-05	0.00787805
DMKN	ENSG00000161249	4.79348	-0.89995	0.227866	-3.94947	7.83241e-05	0.00787805
PRDM4	ENSG00000110851	49.3914	0.615344	0.156118	3.94152	8.09673e-05	0.00802839
COMT	ENSG00000093010	144.639	-0.460362	0.116876	-3.93889	8.18603e-05	0.00805978
PANK3	ENSG00000120137	102.693	0.612213	0.155547	3.93589	8.28903e-05	0.00810412
TMED3	ENSG00000166557	174.562	-0.456989	0.116276	-3.9302	8.48763e-05	0.00824066
MAP4K4	ENSG00000071054	103.635	0.627496	0.159807	3.92658	8.61608e-05	0.0083038
EHD4	ENSG00000103966	107.556	-0.5634	0.14354	-3.92504	8.67145e-05	0.0083038
PYGO1	ENSG00000171016	15.078	0.742633	0.189391	3.92117	8.81209e-05	0.00838108
DHX57	ENSG00000163214	10.686	0.874566	0.223349	3.9157	9.01437e-05	0.00848493
SLC27A1	ENSG00000130304	17.717	0.870846	0.222728	3.9099	9.23327e-05	0.00854903
SLC30A1	ENSG00000170385	34.4316	0.812742	0.207843	3.91036	9.21574e-05	0.00854903
AC073585.1	ENSG00000255624	2.0029	-0.785992	0.201167	-3.90716	9.33891e-05	0.00858995
SEMA4C	ENSG00000168758	2.2961	0.749934	0.192522	3.89531	9.80723e-05	0.00896176
RANBP9	ENSG00000010017	94.2656	0.715286	0.183784	3.89199	9.94265e-05	0.00902651
COG5	ENSG00000164597	67.7265	-0.446092	0.114963	-3.88031	0.000104322	0.0093495
CTBP2	ENSG00000175029	116.213	0.578403	0.149215	3.8763	0.000106058	0.00944456
MSANTD4	ENSG00000170903	60.6711	0.662699	0.171442	3.86544	0.000110889	0.0098123
ELP4	ENSG00000109911	64.0677	0.403243	0.104875	3.84498	0.00012056	0.0105347
MUC1	ENSG00000185499	2.96268	0.847223	0.220301	3.84575	0.000120185	0.0105347
BHLHE41	ENSG00000123095	5.10146	0.867687	0.226634	3.82859	0.000128881	0.0111632
HELB	ENSG00000127311	1.78818	-0.761315	0.198975	-3.82618	0.000130148	0.0111632
CNNM2	ENSG00000148842	12.266	0.856452	0.223777	3.82726	0.000129579	0.0111632
HAUS3	ENSG00000214367	45.0123	0.561214	0.146945	3.81921	0.000133881	0.0114134
AC105235.1	ENSG00000279786	1.70149	-0.715269	0.187408	-3.81663	0.000135285	0.0114632
BMPER	ENSG00000164619	7.17635	-0.86495	0.227039	-3.80969	0.00013914	0.0117188
GLOD4	ENSG00000167699	288.28	-0.376116	0.0987781	-3.80769	0.000140271	0.0117433
POLR2H	ENSG00000163882	216.832	-0.397942	0.104619	-3.80374	0.000142526	0.0118611
HCFC2	ENSG00000111727	31.0742	0.745954	0.196241	3.8012	0.000143995	0.0119124
EIF2B5	ENSG00000145191	168.808	0.352564	0.0928722	3.79623	0.000146915	0.0120118
PATJ	ENSG00000132849	11.9152	0.857214	0.226733	3.78072	0.000156377	0.0127111
EPB41L4B	ENSG00000095203	26.2018	-0.710766	0.188073	-3.7792	0.000157335	0.012715
TAS2R14	ENSG00000212127	6.6959	0.860694	0.227967	3.77552	0.000159673	0.0128298
MIEN1	ENSG00000141741	185.863	-0.290537	0.0770363	-3.77143	0.000162311	0.0129673
GTF2F2	ENSG00000188342	178.626	-0.392753	0.104225	-3.76831	0.000164355	0.013056
GTF2H5	ENSG00000272047	343.62	-0.295521	0.078478	-3.76566	0.00016611	0.0131208
AMY2B	ENSG00000240038	2.0257	0.741566	0.197366	3.7573	0.000171754	0.0134904
FIG4	ENSG00000112367	41.1549	-0.798361	0.212914	-3.74968	0.00017706	0.0137375
EFEMP1	ENSG00000115380	160.065	-0.472889	0.126122	-3.74945	0.000177225	0.0137375
LINC00969	ENSG00000242086	5.50376	0.851785	0.227229	3.74857	0.000177848	0.0137375
DSCC1	ENSG00000136982	57.2225	-0.525584	0.140477	-3.74141	0.000182988	0.0140569
BRI3	ENSG00000164713	475.651	-0.298114	0.079874	-3.73231	0.000189735	0.0144956
APLP2	ENSG00000084234	507.619	0.228926	0.0613888	3.72912	0.000192148	0.0146001
ARMC7	ENSG00000125449	24.6809	-0.718119	0.192921	-3.72235	0.000197373	0.014769
ZNF43	ENSG00000198521	18.4611	-0.672135	0.180479	-3.72417	0.000195957	0.014769
ZNF611	ENSG00000213020	14.9887	0.78722	0.211573	3.7208	0.000198596	0.014769
SNHG18	ENSG00000250786	18.2876	-0.742512	0.19969	-3.71832	0.000200555	0.0148358
SAFB	ENSG00000160633	59.3086	-0.509993	0.137405	-3.71162	0.000205941	0.015154
MMACHC	ENSG00000132763	15.2587	-0.836224	0.225569	-3.70718	0.000209583	0.0153413
FAM118A	ENSG00000100376	27.0877	-0.721094	0.194788	-3.70193	0.000213964	0.0155803
IFI44	ENSG00000137965	50.1355	0.643613	0.174118	3.69642	0.000218662	0.015734
TLR3	ENSG00000164342	6.52191	0.797833	0.215836	3.69648	0.000218606	0.015734
CCDC186	ENSG00000165813	34.6022	0.595594	0.161224	3.69421	0.000220576	0.015734
ZNF623	ENSG00000183309	28.3168	0.543657	0.147159	3.69434	0.000220456	0.015734
FTSJ1	ENSG00000068438	370.419	-0.326367	0.088606	-3.68335	0.000230186	0.016172
ATXN7L1	ENSG00000146776	8.51001	0.839464	0.227885	3.68371	0.000229862	0.016172
CUL7	ENSG00000044090	11.409	0.782426	0.213025	3.67292	0.000239792	0.0167626
CHST7	ENSG00000147119	13.4643	0.769091	0.210548	3.6528	0.000259394	0.0180427
ELMO2	ENSG00000062598	103.095	-0.558574	0.153177	-3.64659	0.00026574	0.0183926
SLC25A15	ENSG00000102743	12.645	-0.725857	0.199204	-3.64378	0.000268664	0.0184264
NEGR1	ENSG00000172260	21.891	0.742569	0.203801	3.64359	0.000268864	0.0184264
OSBPL6	ENSG00000079156	20.0694	-0.634345	0.17464	-3.63231	0.000280894	0.019157
HCP5	ENSG00000206337	3.1256	-0.80745	0.222982	-3.62115	0.000293301	0.019906
MTDH	ENSG00000147649	330.674	0.317838	0.0879708	3.61299	0.000302683	0.0204435
CEMIP	ENSG00000103888	18.4296	-0.810376	0.224597	-3.60813	0.000308409	0.0205699
SMG7	ENSG00000116698	97.1892	0.513533	0.142369	3.60705	0.000309694	0.0205699
ZNF12	ENSG00000164631	9.61158	-0.818335	0.226724	-3.60939	0.000306917	0.0205699
ZNF630	ENSG00000221994	3.04692	-0.665987	0.184667	-3.60643	0.00031044	0.0205699
CCDC157	ENSG00000187860	4.98424	0.809641	0.224603	3.60477	0.000312428	0.020604
KLF7	ENSG00000118263	5.91931	0.814956	0.22645	3.59884	0.000319641	0.0209808
C11orf24	ENSG00000171067	181.998	-0.415376	0.115503	-3.59624	0.000322845	0.0210921
TOP2B	ENSG00000077097	75.5863	0.493117	0.137216	3.59373	0.000325977	0.0211976
LIAS	ENSG00000121897	14.9858	0.778898	0.217349	3.58362	0.000338863	0.0214373
RRAGA	ENSG00000155876	255.755	-0.27613	0.0769892	-3.58661	0.000335002	0.0214373
CCDC68	ENSG00000166510	22.5437	-0.665808	0.185734	-3.58473	0.000337422	0.0214373
CEP63	ENSG00000182923	53.1034	0.587567	0.163708	3.58911	0.000331806	0.0214373
C5orf56	ENSG00000197536	10.5229	-0.800578	0.223365	-3.58417	0.000338152	0.0214373
LRRC37BP1	ENSG00000250462	9.24166	0.78464	0.218938	3.58384	0.000338579	0.0214373
RHOU	ENSG00000116574	11.5316	-0.815639	0.227718	-3.5818	0.000341239	0.0214904
LINC02009	ENSG00000283646	37.6354	0.691762	0.193223	3.58013	0.000343428	0.0215313
F2R	ENSG00000181104	98.046	0.483409	0.135559	3.56603	0.000362424	0.0226208
SUGP1	ENSG00000105705	33.4553	0.541482	0.152304	3.55528	0.000377583	0.0232205
SNUPN	ENSG00000169371	41.7349	-0.557979	0.156978	-3.55452	0.000378676	0.0232205
FAM66C	ENSG00000226711	1.85477	0.646171	0.181714	3.55597	0.000376587	0.0232205
GVQW2	ENSG00000279968	2.62105	-0.769216	0.21628	-3.55657	0.00037573	0.0232205
CASC2	ENSG00000177640	10.501	-0.808209	0.227473	-3.553	0.00038087	0.023253
PLEKHG3	ENSG00000126822	3.40232	-0.746027	0.210312	-3.54724	0.000389286	0.0235611
ADCK5	ENSG00000173137	15.9736	0.709025	0.199838	3.548	0.000388174	0.0235611
ADCY6	ENSG00000174233	4.45939	0.729316	0.20626	3.53591	0.000406366	0.0244888
BCL7A	ENSG00000110987	12.6099	0.7529	0.213271	3.53025	0.000415168	0.0249012
CDH13	ENSG00000140945	1.5939	0.627978	0.177936	3.52923	0.000416772	0.0249012
LAMB3	ENSG00000196878	112.848	0.519835	0.147475	3.52491	0.000423626	0.025203
AC093297.2	ENSG00000272335	13.2326	0.777199	0.220611	3.52295	0.000426777	0.0252829
NUDT6	ENSG00000170917	10.3124	-0.783528	0.222803	-3.51668	0.000436986	0.0256702
SUZ12	ENSG00000178691	75.1934	0.579083	0.164642	3.51723	0.00043608	0.0256702
KATNBL1	ENSG00000134152	110.74	0.436421	0.124311	3.51071	0.000446913	0.0261435
NR2C2	ENSG00000177463	24.0322	0.567414	0.161748	3.50802	0.000451456	0.0262992
BEST3	ENSG00000127325	6.18658	-0.796968	0.227843	-3.49789	0.00046896	0.0272055
ATP6V1G1	ENSG00000136888	690.997	0.301503	0.0863408	3.49201	0.000479406	0.0275826
ADAMTS17	ENSG00000140470	2.88234	-0.721858	0.207133	-3.485	0.000492135	0.0279455
PKIG	ENSG00000168734	152.464	-0.446983	0.128184	-3.48704	0.000488403	0.0279455
ZNF583	ENSG00000198440	27.8184	-0.699758	0.200779	-3.48521	0.000491749	0.0279455
EFNA4	ENSG00000243364	9.84686	-0.791915	0.227291	-3.48415	0.000493709	0.0279455
RAVER2	ENSG00000162437	5.06754	0.779036	0.224153	3.47546	0.000509975	0.0286344
KIAA1551	ENSG00000174718	44.3427	0.656379	0.188821	3.47619	0.000508587	0.0286344
ZNF658	ENSG00000274349	2.28965	-0.705589	0.203439	-3.4683	0.000523756	0.0291738
SBF2-AS1	ENSG00000246273	24.1434	-0.683192	0.197124	-3.4658	0.000528658	0.02933
ZC3H14	ENSG00000100722	318.095	-0.412028	0.118933	-3.46436	0.00053149	0.0293706
AC087388.1	ENSG00000262251	2.07888	0.709899	0.20519	3.45973	0.000540727	0.0297634
SEPT4	ENSG00000108387	3.9885	0.713158	0.206325	3.45648	0.000547282	0.0300061
TOM1L1	ENSG00000141198	75.0791	-0.6085	0.17612	-3.45502	0.000550247	0.0300508
DYNC2H1	ENSG00000187240	19.5463	0.725046	0.210025	3.45219	0.000556066	0.0302504
SAPCD2	ENSG00000186193	19.1946	0.690911	0.2002	3.4511	0.0005583	0.0302542
ZNHIT2	ENSG00000174276	21.4105	-0.589479	0.171066	-3.44592	0.000569127	0.0306458
MAGI1-AS1	ENSG00000240175	0.941563	0.610108	0.177072	3.44554	0.00056991	0.0306458
IP6K2	ENSG00000068745	88.1196	0.455208	0.132162	3.44433	0.000572482	0.0306662
MIR3936HG	ENSG00000233006	0.98169	-0.608378	0.17682	-3.44065	0.000580313	0.0308492
PSMG3-AS1	ENSG00000230487	4.41261	-0.783027	0.22784	-3.43674	0.000588757	0.0311796
ANKRD7	ENSG00000106013	1.82827	-0.693973	0.202168	-3.43266	0.000597695	0.0315335
EXOSC2	ENSG00000130713	175.228	-0.377765	0.110285	-3.42537	0.00061397	0.0322704
ADGRG6	ENSG00000112414	34.0185	-0.69587	0.203686	-3.41638	0.000634595	0.0332295
CD22	ENSG00000012124	8.39203	-0.751796	0.220232	-3.41366	0.000640962	0.0334376
PLA2R1	ENSG00000153246	2.05447	0.611604	0.179224	3.41251	0.000643674	0.0334543
USP31	ENSG00000103404	15.2352	0.741571	0.217647	3.40723	0.000656269	0.033922
LCTL	ENSG00000188501	1.31084	0.641538	0.188316	3.4067	0.000657526	0.033922
EFL1	ENSG00000140598	46.5642	0.54972	0.161434	3.40523	0.000661079	0.0339771
DENND4A	ENSG00000174485	7.48099	-0.759562	0.223122	-3.40425	0.000663453	0.0339771
PIK3IP1	ENSG00000100100	1.94938	-0.593614	0.174599	-3.39986	0.000674197	0.034352
TTC23	ENSG00000103852	11.1973	0.660458	0.194408	3.39728	0.000680603	0.034352
TTLL4	ENSG00000135912	17.7063	-0.71552	0.210545	-3.39843	0.000677745	0.034352
TMEM45B	ENSG00000151715	15.4162	-0.690714	0.203263	-3.39813	0.000678493	0.034352
ARHGEF10L	ENSG00000074964	0.991734	-0.596143	0.175595	-3.39499	0.000686316	0.0345158
STK33	ENSG00000130413	24.0916	-0.637504	0.187878	-3.39317	0.000690878	0.0346207
APH1B	ENSG00000138613	27.1185	0.624694	0.184269	3.39013	0.000698605	0.0348828
GPC6	ENSG00000183098	5.70857	0.757634	0.223731	3.38636	0.000708252	0.0352387
STAM2	ENSG00000115145	70.9422	-0.494503	0.146309	-3.37985	0.000725247	0.0357031
CACNA2D1	ENSG00000153956	6.07814	0.750653	0.222049	3.38057	0.000723366	0.0357031
AATF	ENSG00000275700	344.447	-0.393359	0.116364	-3.38043	0.000723729	0.0357031
STK35	ENSG00000125834	26.8425	0.712934	0.21125	3.37483	0.000738605	0.0362331
TRABD	ENSG00000170638	32.7616	-0.626077	0.1857	-3.37145	0.00074775	0.0363138
GRAMD1C	ENSG00000178075	4.821	-0.735547	0.218177	-3.37134	0.000748042	0.0363138
TAF9BP1	ENSG00000213871	1.9013	0.60451	0.179251	3.37242	0.000745108	0.0363138
IFIT2	ENSG00000119922	130.268	0.724519	0.215263	3.36575	0.000763367	0.0366181
TNFSF10	ENSG00000121858	50.2882	-0.720945	0.214169	-3.36624	0.000762008	0.0366181
SNN	ENSG00000184602	9.80771	-0.765482	0.227354	-3.36692	0.000760123	0.0366181
COLGALT2	ENSG00000198756	19.093	0.755792	0.224588	3.36523	0.000764787	0.0366181
ENAH	ENSG00000154380	60.3934	0.692117	0.205883	3.3617	0.000774649	0.0369637
MGST2	ENSG00000085871	44.7731	0.543434	0.161714	3.36047	0.000778106	0.036988
MMP11	ENSG00000099953	4.56333	0.764094	0.227433	3.35964	0.000780448	0.036988
TMED10	ENSG00000170348	614.524	0.245203	0.0730375	3.35723	0.00078729	0.0371862
EVA1A	ENSG00000115363	82.0925	0.441698	0.131642	3.35529	0.000792806	0.0373206
LRP11	ENSG00000120256	27.5902	-0.593871	0.177051	-3.35423	0.000795852	0.0373383
TNFRSF10D	ENSG00000173530	44.3417	0.656411	0.196045	3.34826	0.000813194	0.0380243
PIGZ	ENSG00000119227	1.23548	-0.633819	0.189384	-3.34673	0.000817694	0.0381072
RND3	ENSG00000115963	202.8	0.434955	0.130023	3.34522	0.00082218	0.038189
MED9	ENSG00000141026	28.96	-0.648755	0.194045	-3.34332	0.000827839	0.0383245
PHLDA3	ENSG00000174307	12.1608	0.752991	0.2265	3.32447	0.000885873	0.0407414
BMPR2	ENSG00000204217	29.7403	0.645398	0.194102	3.32504	0.000884055	0.0407414
CHIC1	ENSG00000204116	12.0398	-0.685165	0.206331	-3.3207	0.000897908	0.0411595
FMNL2	ENSG00000157827	26.5926	0.706969	0.213002	3.31908	0.000903161	0.0412238
ZNF765	ENSG00000196417	27.6242	0.652894	0.196747	3.31844	0.000905208	0.0412238
FUT1	ENSG00000174951	2.91521	-0.683313	0.206199	-3.31386	0.000920183	0.0417697
EEF1AKMT3	ENSG00000123427	23.6918	0.640117	0.193459	3.30879	0.000937001	0.0423955
ITGB5	ENSG00000082781	82.6064	0.604361	0.182765	3.30676	0.000943806	0.0424288
SPARC	ENSG00000113140	1.99483	0.612606	0.185224	3.30738	0.000941715	0.0424288
DENND2C	ENSG00000175984	4.42595	0.7166	0.216978	3.30264	0.000957803	0.0426466
SPRED2	ENSG00000198369	112.392	0.386088	0.116854	3.30401	0.000953112	0.0426466
H2AFJ	ENSG00000246705	101.957	-0.560798	0.169771	-3.30326	0.000955671	0.0426466
RIMS1	ENSG00000079841	0.964168	-0.573201	0.173646	-3.30098	0.000963488	0.0427636
ENOX2	ENSG00000165675	47.8432	-0.539293	0.163422	-3.3	0.000966837	0.0427764
LINC02228	ENSG00000251273	11.1435	0.747823	0.226701	3.29872	0.000971279	0.0428374
RNF24	ENSG00000101236	123.978	0.327259	0.0992703	3.29664	0.000978477	0.0428669
ERLIN2	ENSG00000147475	14.1215	0.689245	0.209035	3.29727	0.00097629	0.0428669
USP46-AS1	ENSG00000248866	4.97932	-0.738545	0.224081	-3.29588	0.000981146	0.0428669
C2orf49	ENSG00000135974	39.6014	0.696516	0.2117	3.29012	0.00100146	0.0434985
AL606763.1	ENSG00000281091	2.0584	-0.686646	0.208706	-3.29001	0.00100183	0.0434985
ZNF837	ENSG00000152475	2.95056	-0.701542	0.213612	-3.28419	0.00102275	0.0442695
GYG2	ENSG00000056998	1.07553	-0.595177	0.18155	-3.27832	0.00104429	0.0448254
GPAM	ENSG00000119927	9.65159	-0.746107	0.227512	-3.27942	0.0010402	0.0448254
SLC38A9	ENSG00000177058	36.5505	0.574655	0.175303	3.27807	0.00104521	0.0448254
CDK13	ENSG00000065883	24.0796	0.674325	0.205803	3.27655	0.00105084	0.0448661
RAP1GAP2	ENSG00000132359	3.97757	-0.669869	0.204492	-3.27578	0.00105372	0.0448661
CHML	ENSG00000203668	87.0077	0.561714	0.171549	3.27437	0.001059	0.0448661
LINC01088	ENSG00000249307	1.6503	-0.619792	0.189256	-3.27488	0.00105706	0.0448661
RAB11B	ENSG00000185236	159.331	-0.304634	0.0930865	-3.27259	0.00106566	0.0450119
TTC28	ENSG00000100154	6.56015	0.739503	0.226291	3.26792	0.0010834	0.0456071
LRRC8C-DT	ENSG00000231999	1.34636	-0.594478	0.181955	-3.26717	0.00108627	0.0456071
ZFYVE26	ENSG00000072121	10.6896	0.736342	0.225634	3.26344	0.00110069	0.0460742
TTF1	ENSG00000125482	37.2793	0.487747	0.149661	3.25901	0.00111802	0.0466599
EMP1	ENSG00000134531	187.312	0.466794	0.143363	3.25603	0.00112981	0.0468719
AC010969.2	ENSG00000269973	16.589	0.73672	0.226206	3.25685	0.00112656	0.0468719
SUZ12P1	ENSG00000264538	10.8136	0.67946	0.208944	3.25188	0.00114646	0.0474222
MLEC	ENSG00000110917	459.79	0.299094	0.0920149	3.25049	0.00115205	0.0475126
WDR62	ENSG00000075702	17.9526	-0.711232	0.219419	-3.24143	0.00118931	0.048905
PMS2P4	ENSG00000067601	4.90241	-0.73212	0.226434	-3.23326	0.00122387	0.0499271
LYST	ENSG00000143669	33.0908	0.632194	0.195589	3.23225	0.00122819	0.0499271
LDLRAP1	ENSG00000157978	61.0866	-0.430928	0.133294	-3.23292	0.00122533	0.0499271
TRIM56	ENSG00000169871	29.3141	0.690497	0.213631	3.23219	0.00122845	0.0499271

## Sheet: U3013
gene_name	ensembl_id	baseMean	log2FoldChange	lfcSE	stat	pvalue	padj
TNFRSF19	ENSG00000127863	187.879	0.868492	0.105817	8.20748	2.25888e-16	1.50183e-13
TMC7	ENSG00000170537	46.5746	-1.10084	0.143837	-7.65338	1.95757e-14	1.09326e-11
TMEM144	ENSG00000164124	4.02884	1.86059	0.250913	7.41527	1.21377e-13	6.27653e-11
SH2B3	ENSG00000111252	191.345	-0.844855	0.118624	-7.1221	1.06292e-12	4.78726e-10
MR1	ENSG00000153029	4.50249	-1.75601	0.251263	-6.98873	2.77386e-12	1.21027e-09
CC2D2A	ENSG00000048342	26.9873	1.18345	0.176832	6.69252	2.19358e-11	9.00787e-09
MOB3B	ENSG00000120162	3.72436	1.6157	0.247271	6.53414	6.3977e-11	2.48124e-08
SIGMAR1	ENSG00000147955	1359.7	-0.38459	0.0618214	-6.22099	4.94037e-10	1.76865e-07
NUP188	ENSG00000095319	81.5098	1.11736	0.181796	6.14621	7.93572e-10	2.76996e-07
KIAA2026	ENSG00000183354	35.2681	-1.24797	0.205423	-6.07512	1.23895e-09	4.11863e-07
PLOD1	ENSG00000083444	147.446	0.928729	0.154325	6.01801	1.76574e-09	5.73332e-07
SCG5	ENSG00000166922	8.2424	-1.51552	0.252693	-5.99748	2.00402e-09	6.35913e-07
HNRNPF	ENSG00000169813	727.984	0.315847	0.0527477	5.98787	2.12602e-09	6.59633e-07
RNF157	ENSG00000141576	100.632	-0.932843	0.156279	-5.9691	2.38571e-09	7.24116e-07
TOX4	ENSG00000092203	145.216	-0.706533	0.118814	-5.94656	2.7383e-09	8.1345e-07
FRMD4A	ENSG00000151474	22.9746	1.24002	0.217866	5.69167	1.25801e-08	3.51288e-06
ZNF133	ENSG00000125846	27.7333	-1.24106	0.218541	-5.67886	1.35594e-08	3.71209e-06
ACTR1A	ENSG00000138107	200.776	0.68894	0.123142	5.59469	2.21013e-08	5.92755e-06
CCM2	ENSG00000136280	151.035	-0.492104	0.0880079	-5.59158	2.25011e-08	5.92755e-06
UGT8	ENSG00000174607	166.836	0.688086	0.126652	5.43289	5.54492e-08	1.43367e-05
RGS16	ENSG00000143333	397.498	-1.02992	0.190228	-5.41414	6.15832e-08	1.5354e-05
FBLN1	ENSG00000077942	70.4181	0.745155	0.138216	5.39123	6.99765e-08	1.71406e-05
PRMT7	ENSG00000132600	34.0322	1.19668	0.222486	5.37869	7.5031e-08	1.80618e-05
ZNF439	ENSG00000171291	32.8221	1.03415	0.192758	5.365	8.09504e-08	1.91564e-05
ZNF638	ENSG00000075292	90.5253	0.807444	0.151023	5.34651	8.96646e-08	2.0865e-05
RHBDD1	ENSG00000144468	36.2368	1.04187	0.195614	5.32618	1.00298e-07	2.29567e-05
SLC35F1	ENSG00000196376	89.2864	-0.889624	0.167196	-5.32085	1.03282e-07	2.32584e-05
TRIM35	ENSG00000104228	14.6289	-1.22085	0.230168	-5.30417	1.13189e-07	2.4693e-05
ATF7IP	ENSG00000171681	176.359	0.602879	0.113812	5.29716	1.17615e-07	2.49269e-05
ZNF567	ENSG00000189042	43.5352	-0.844793	0.15949	-5.29683	1.17832e-07	2.49269e-05
PHF2	ENSG00000197724	15.6239	-1.23732	0.235608	-5.25159	1.50792e-07	3.09612e-05
CIPC	ENSG00000198894	53.097	-0.833824	0.158936	-5.24629	1.55191e-07	3.14027e-05
DPM1	ENSG00000000419	152.292	0.496629	0.0947756	5.24006	1.60527e-07	3.20183e-05
KARS	ENSG00000065427	283.448	0.664189	0.128022	5.18809	2.12459e-07	4.11994e-05
SEPT6	ENSG00000125354	97.1827	-0.74408	0.145045	-5.13001	2.89728e-07	5.54135e-05
ANAPC7	ENSG00000196510	150.294	-0.497387	0.0973215	-5.11076	3.20862e-07	6.05389e-05
PSPC1	ENSG00000121390	170.531	0.45312	0.0887572	5.10516	3.30512e-07	6.1358e-05
CACHD1	ENSG00000158966	16.0544	-1.17043	0.231993	-5.04508	4.53328e-07	8.11457e-05
SUZ12	ENSG00000178691	91.7863	-0.860862	0.170832	-5.03924	4.67387e-07	8.26033e-05
DMTF1	ENSG00000135164	85.7302	0.599753	0.119483	5.01955	5.17926e-07	8.92751e-05
GOLPH3L	ENSG00000143457	70.8597	0.787402	0.156837	5.02051	5.15355e-07	8.92751e-05
ZCCHC18	ENSG00000166707	6.01047	1.24888	0.250431	4.98693	6.13467e-07	0.000104454
PMS2	ENSG00000122512	42.6271	1.03996	0.209483	4.96441	6.89091e-07	0.000114537
IQCB1	ENSG00000173226	54.6042	0.86432	0.176134	4.90719	9.2392e-07	0.000149997
KIFAP3	ENSG00000075945	88.6825	0.738545	0.151177	4.8853	1.03269e-06	0.000165729
SAPCD2	ENSG00000186193	34.4403	0.921861	0.189585	4.86252	1.159e-06	0.000183886
PMEPA1	ENSG00000124225	508.214	-0.527357	0.108823	-4.846	1.25975e-06	0.000197625
ABCD3	ENSG00000117528	164.855	0.570278	0.11774	4.84355	1.27538e-06	0.000197854
MTATP6P1	ENSG00000248527	2695.47	-0.462439	0.0957579	-4.82925	1.37047e-06	0.000210268
HEATR5A	ENSG00000129493	10.7495	-1.16858	0.242389	-4.82109	1.42774e-06	0.000216675
ANKIB1	ENSG00000001629	61.8555	-0.856263	0.177957	-4.81163	1.49701e-06	0.000224745
PNMA1	ENSG00000176903	72.9922	0.917419	0.191581	4.78869	1.67877e-06	0.00024935
VPS13A	ENSG00000197969	30.5393	0.910466	0.190642	4.77578	1.79012e-06	0.000263091
RAB15	ENSG00000139998	15.9501	-1.09941	0.231406	-4.75099	2.02425e-06	0.000294402
PNPO	ENSG00000108439	52.485	-0.820548	0.173072	-4.74106	2.12599e-06	0.000306011
NVL	ENSG00000143748	137.053	-0.720491	0.152039	-4.73886	2.14925e-06	0.000306202
ATG101	ENSG00000123395	52.4618	0.737085	0.155711	4.73367	2.20498e-06	0.000310969
ZNF594	ENSG00000180626	15.2701	-1.1509	0.24412	-4.7145	2.42302e-06	0.000338301
AC025171.5	ENSG00000272382	5.49491	-1.19263	0.25308	-4.71246	2.4475e-06	0.000338337
DARS2	ENSG00000117593	68.893	0.823165	0.175038	4.70277	2.5666e-06	0.000351322
HIST1H2BG	ENSG00000273802	2.54767	1.07189	0.229039	4.67993	2.8698e-06	0.000389011
TMEM98	ENSG00000006042	102.03	0.619988	0.132785	4.6691	3.02516e-06	0.000406128
DIDO1	ENSG00000101191	29.7387	0.876563	0.188946	4.63923	3.49708e-06	0.000465012
ZNFX1	ENSG00000124201	36.4356	-0.981029	0.212457	-4.61755	3.88297e-06	0.000511453
AMMECR1	ENSG00000101935	25.5178	0.990788	0.214704	4.61467	3.93711e-06	0.000513738
ZNF737	ENSG00000237440	8.08089	-1.13934	0.247058	-4.61164	3.99502e-06	0.000516467
MT-CO3	ENSG00000198938	48137.1	-0.507591	0.110286	-4.6025	4.17448e-06	0.000534716
ZNF816	ENSG00000180257	41.7031	-0.999264	0.217209	-4.60047	4.21531e-06	0.000535037
HSPA8	ENSG00000109971	6652.34	0.29687	0.0646457	4.59226	4.38472e-06	0.000546603
ING4	ENSG00000111653	77.9408	0.717697	0.156263	4.59287	4.37187e-06	0.000546603
ZNF697	ENSG00000143067	15.4984	1.02313	0.222933	4.58942	4.44482e-06	0.000549191
MYO5A	ENSG00000197535	138.187	0.437853	0.0955462	4.58263	4.59164e-06	0.000562355
DBF4	ENSG00000006634	325.088	-0.545505	0.119111	-4.57981	4.65404e-06	0.000565041
NUCKS1	ENSG00000069275	349.597	-0.404248	0.0884283	-4.57148	4.84297e-06	0.000582909
HECTD1	ENSG00000092148	98.7407	-0.628633	0.137999	-4.55534	5.23006e-06	0.00062412
RRNAD1	ENSG00000143303	23.5857	-0.888092	0.195275	-4.5479	5.41841e-06	0.000641117
ALG3	ENSG00000214160	353.286	-0.433364	0.0954264	-4.54134	5.58974e-06	0.000655832
KLHL36	ENSG00000135686	32.3903	-0.860424	0.189911	-4.53067	5.87968e-06	0.000684101
RHOBTB1	ENSG00000072422	31.7012	-0.930021	0.205715	-4.52091	6.15732e-06	0.000709269
SLC50A1	ENSG00000169241	166.372	-0.413333	0.0914653	-4.51901	6.21292e-06	0.000709269
SMG1	ENSG00000157106	54.2219	-0.782309	0.173161	-4.51781	6.2484e-06	0.000709269
PLPPR5	ENSG00000117598	2.14067	-1.06313	0.235556	-4.51329	6.38304e-06	0.000718709
SOX9	ENSG00000125398	111.292	-0.605078	0.134177	-4.50956	6.49625e-06	0.000725605
SNX33	ENSG00000173548	11.8058	0.963387	0.213851	4.50495	6.63877e-06	0.000735639
PLEKHG1	ENSG00000120278	40.088	0.868473	0.192939	4.50129	6.75437e-06	0.000742555
MT-CYB	ENSG00000198727	52866.6	-0.60475	0.134506	-4.4961	6.92114e-06	0.000749093
RRP12	ENSG00000052749	14.018	1.07222	0.238427	4.49704	6.89047e-06	0.000749093
CENPT	ENSG00000102901	23.5865	1.02121	0.227426	4.49029	7.11265e-06	0.000763899
MTPAP	ENSG00000107951	320.214	-0.580048	0.129308	-4.4858	7.264e-06	0.000774198
ANKFY1	ENSG00000185722	26.5647	0.797776	0.17792	4.48391	7.32892e-06	0.0007752
MFAP1	ENSG00000140259	152.342	0.534084	0.119392	4.47338	7.69934e-06	0.000802226
ZNF335	ENSG00000198026	15.543	1.0808	0.24154	4.47461	7.65498e-06	0.000802226
TTF2	ENSG00000116830	61.1694	0.919494	0.205626	4.47168	7.76093e-06	0.000802653
GCFC2	ENSG00000005436	44.0552	-0.708736	0.158637	-4.46765	7.90838e-06	0.000805962
PPP1R12A	ENSG00000058272	182.701	0.563539	0.126132	4.46785	7.90098e-06	0.000805962
ARID1A	ENSG00000117713	54.7433	-0.81104	0.181718	-4.46317	8.07562e-06	0.000817042
ZNF778	ENSG00000170100	6.19595	1.12138	0.251468	4.45932	8.22186e-06	0.000825854
ENTPD3	ENSG00000168032	3.88098	1.00103	0.224946	4.45009	8.58326e-06	0.000855996
YIPF5	ENSG00000145817	297.327	-0.515467	0.115888	-4.44796	8.66904e-06	0.000858419
MMS19	ENSG00000155229	97.2677	0.626194	0.141125	4.43716	9.11528e-06	0.00089625
TSPAN1	ENSG00000117472	6.56535	-1.0969	0.247613	-4.4299	9.42749e-06	0.000920466
C2orf80	ENSG00000188674	2.37422	-1.00186	0.226779	-4.41779	9.97131e-06	0.000966802
PLXNB2	ENSG00000196576	30.7626	-0.761252	0.172511	-4.41278	1.02052e-05	0.000982655
MXI1	ENSG00000119950	79.0055	-0.5631	0.128108	-4.39552	1.10506e-05	0.00104908
NCOA5	ENSG00000124160	64.47	-0.722716	0.164472	-4.39416	1.11204e-05	0.00104908
SYNJ1	ENSG00000159082	20.2614	-1.02964	0.23429	-4.39471	1.10918e-05	0.00104908
ANKRD44	ENSG00000065413	30.9549	-0.985931	0.224651	-4.38873	1.14012e-05	0.00106458
C3AR1	ENSG00000171860	77.5007	-0.638528	0.145515	-4.38805	1.14373e-05	0.00106458
ZNF18	ENSG00000154957	18.7324	1.0119	0.231721	4.36689	1.26028e-05	0.0011653
BNC2	ENSG00000173068	9.7681	1.02754	0.23551	4.36304	1.28266e-05	0.00117819
SRPX2	ENSG00000102359	44.0279	0.91621	0.210744	4.34751	1.37691e-05	0.0012565
AC002553.1	ENSG00000227782	2.59987	-0.982477	0.226072	-4.34586	1.38731e-05	0.00125777
PCDHGC3	ENSG00000240184	90.5941	0.83819	0.192989	4.3432	1.40422e-05	0.00126489
CNOT6L	ENSG00000138767	36.4215	-0.894207	0.206212	-4.33635	1.44865e-05	0.00129655
HLA-C	ENSG00000204525	121.62	0.448966	0.103647	4.33168	1.47973e-05	0.00131301
MEGF11	ENSG00000157890	9.09618	1.09498	0.252838	4.33078	1.48585e-05	0.00131301
LEPROT	ENSG00000213625	218.456	-0.40113	0.0927424	-4.3252	1.52392e-05	0.00133817
AFAP1L1	ENSG00000157510	54.3383	0.688475	0.159331	4.32104	1.55293e-05	0.00135076
KIAA1024	ENSG00000169330	3.01629	1.01171	0.234171	4.32038	1.5576e-05	0.00135076
LGMN	ENSG00000100600	44.3483	0.812799	0.188321	4.31603	1.58859e-05	0.00136663
ST7	ENSG00000004866	96.8331	0.589945	0.136735	4.31451	1.5996e-05	0.00136663
ZNF805	ENSG00000204524	6.29463	-1.04775	0.242887	-4.31372	1.60527e-05	0.00136663
ARX	ENSG00000004848	8.33481	1.08093	0.250822	4.30956	1.6358e-05	0.00138419
GABPB1	ENSG00000104064	136.844	0.569155	0.13238	4.29941	1.71254e-05	0.00144039
CDKN1B	ENSG00000111276	11.7761	0.939354	0.218644	4.29628	1.73687e-05	0.00145211
EXTL2	ENSG00000162694	121.447	0.54845	0.127932	4.28704	1.81067e-05	0.0015048
GSR	ENSG00000104687	29.9676	0.819442	0.192291	4.26148	2.03079e-05	0.0016763
ZNF69	ENSG00000198429	23.0991	-0.877716	0.20602	-4.26035	2.04104e-05	0.0016763
SEMA3C	ENSG00000075223	46.9584	0.826356	0.194057	4.25833	2.05963e-05	0.00168167
IFT88	ENSG00000032742	89.3467	0.534426	0.125609	4.25467	2.09362e-05	0.00169948
MIR222HG	ENSG00000270069	10.5991	1.06173	0.249702	4.25197	2.11898e-05	0.0017003
TYW3	ENSG00000162623	63.3038	-0.594925	0.139909	-4.25223	2.11654e-05	0.0017003
JRKL	ENSG00000183340	23.8623	0.933614	0.219871	4.2462	2.17429e-05	0.00172486
NECTIN3	ENSG00000177707	146.829	-0.764218	0.179963	-4.24652	2.17112e-05	0.00172486
C1GALT1	ENSG00000106392	110.256	-0.566687	0.133523	-4.24412	2.19456e-05	0.0017311
STAU2	ENSG00000040341	68.819	0.608436	0.143445	4.2416	2.21932e-05	0.0017408
CCDC90B	ENSG00000137500	444.383	-0.397361	0.0937149	-4.2401	2.23415e-05	0.00174264
HNRNPU	ENSG00000153187	287.671	0.495786	0.116973	4.23846	2.25054e-05	0.00174567
USP27X-AS1	ENSG00000234390	3.52829	-0.951823	0.224875	-4.23269	2.30916e-05	0.00178124
UBN1	ENSG00000118900	87.4707	0.694122	0.164108	4.22967	2.34032e-05	0.00179536
LSM14A	ENSG00000257103	262.433	-0.455594	0.10783	-4.22513	2.38799e-05	0.00180777
PYGB	ENSG00000100994	552.241	0.54251	0.128421	4.22446	2.39516e-05	0.00180777
ZNF398	ENSG00000197024	28.254	-0.774444	0.183325	-4.22444	2.39533e-05	0.00180777
NUMBL	ENSG00000105245	11.1746	1.02505	0.242781	4.2221	2.4204e-05	0.00181686
TBC1D32	ENSG00000146350	4.44913	1.04303	0.247481	4.21456	2.50262e-05	0.00186854
TTC21B	ENSG00000123607	21.7312	0.896073	0.213438	4.19827	2.68956e-05	0.00199743
ESAM	ENSG00000149564	3.87975	0.928771	0.22145	4.19405	2.74023e-05	0.00202429
SYNGR1	ENSG00000100321	94.2598	-0.444166	0.105953	-4.1921	2.76388e-05	0.00203102
FIG4	ENSG00000112367	46.3569	-0.795896	0.189945	-4.19015	2.78771e-05	0.00203208
ZZEF1	ENSG00000074755	10.9004	1.01407	0.242044	4.1896	2.79444e-05	0.00203208
ANO6	ENSG00000177119	63.9261	-0.67001	0.160046	-4.18636	2.83459e-05	0.00204003
ATP6V0E1	ENSG00000113732	1032.86	-0.317435	0.0758051	-4.18752	2.8202e-05	0.00204003
FBXO4	ENSG00000151876	13.9055	0.954388	0.228116	4.18378	2.86704e-05	0.00204791
HRH1	ENSG00000196639	25.7981	-0.887303	0.212113	-4.18316	2.87488e-05	0.00204791
ZNF77	ENSG00000175691	15.2135	1.01531	0.242851	4.18077	2.90519e-05	0.00205899
NSD3	ENSG00000147548	131.546	-0.398588	0.095424	-4.17702	2.95357e-05	0.00208271
SPPL2A	ENSG00000138600	134.419	0.562389	0.135075	4.16352	3.13373e-05	0.00218431
TAF2	ENSG00000064313	95.3974	-0.517365	0.124285	-4.16273	3.14459e-05	0.00218431
RSL24D1	ENSG00000137876	293.352	0.342206	0.08228	4.15904	3.19583e-05	0.00220892
CDK13	ENSG00000065883	28.0049	-0.999532	0.240763	-4.15151	3.30292e-05	0.00223627
COG3	ENSG00000136152	10.5505	0.997782	0.240309	4.15208	3.2947e-05	0.00223627
MINDY2	ENSG00000128923	84.1049	-0.747139	0.179913	-4.15277	3.28475e-05	0.00223627
TMEM80	ENSG00000177042	28.5288	-0.871516	0.209971	-4.15064	3.31548e-05	0.00223627
VCP	ENSG00000165280	549.691	0.427897	0.103004	4.15418	3.26459e-05	0.00223627
SPRED2	ENSG00000198369	156.763	-0.426322	0.10282	-4.14628	3.37916e-05	0.00226826
CDV3	ENSG00000091527	177.585	-0.561092	0.135493	-4.14111	3.45635e-05	0.00230898
CTSC	ENSG00000109861	554.035	0.349476	0.0844216	4.13965	3.47832e-05	0.00231259
E4F1	ENSG00000167967	22.5642	0.946506	0.22879	4.137	3.51873e-05	0.00232837
SPSB1	ENSG00000171621	8.13624	1.04669	0.253232	4.13331	3.57583e-05	0.00235499
CEP44	ENSG00000164118	22.7205	-0.84966	0.205783	-4.12891	3.64483e-05	0.00238916
ZNF202	ENSG00000166261	21.3651	-0.845913	0.20527	-4.12097	3.77276e-05	0.00246146
FAM118A	ENSG00000100376	22.1051	0.873663	0.213209	4.09768	4.17306e-05	0.00270728
VAV2	ENSG00000160293	6.18601	1.03807	0.253383	4.09684	4.18831e-05	0.00270728
LRRC23	ENSG00000010626	24.9537	-0.869144	0.212217	-4.09554	4.21177e-05	0.0027099
TPCN2	ENSG00000162341	13.2731	1.03162	0.252493	4.08574	4.39363e-05	0.00281394
DGKH	ENSG00000102780	2.98041	-0.985361	0.24179	-4.07527	4.59602e-05	0.00293012
ZNF573	ENSG00000189144	21.4882	-0.92465	0.227015	-4.07308	4.63954e-05	0.00294442
IGFBP5	ENSG00000115461	231.757	-0.553795	0.136301	-4.06305	4.84366e-05	0.00305851
PCDHGC4	ENSG00000242419	2.05878	0.964449	0.237487	4.06106	4.88503e-05	0.00305851
ZNF160	ENSG00000170949	51.9749	-0.68617	0.168956	-4.06123	4.88144e-05	0.00305851
FGD1	ENSG00000102302	18.9138	0.932027	0.229682	4.0579	4.95167e-05	0.00308639
ALG5	ENSG00000120697	442.06	-0.317175	0.0782296	-4.05442	5.02591e-05	0.00311663
RGS20	ENSG00000147509	59.539	-0.680564	0.167894	-4.05354	5.04482e-05	0.00311663
EFCAB7	ENSG00000203965	25.3038	0.799214	0.197494	4.04678	5.19277e-05	0.00315653
HAS2	ENSG00000170961	11.4518	-1.02238	0.252724	-4.04544	5.22246e-05	0.00315653
IRAK4	ENSG00000198001	24.2638	0.799913	0.197694	4.04622	5.20512e-05	0.00315653
NECAP2	ENSG00000157191	129.297	0.561112	0.138692	4.04574	5.21588e-05	0.00315653
SLC4A7	ENSG00000033867	107.199	0.605445	0.149647	4.04583	5.21386e-05	0.00315653
MT-ND4	ENSG00000198886	22182.9	-0.406038	0.100403	-4.04406	5.25329e-05	0.00316149
DCAF1	ENSG00000145041	26.8943	0.749581	0.185401	4.04302	5.27672e-05	0.00316185
DDX3X	ENSG00000215301	516	0.471062	0.116541	4.04202	5.29918e-05	0.00316185
GRPEL2	ENSG00000164284	71.009	0.494988	0.123134	4.01991	5.82209e-05	0.00345907
SPR	ENSG00000116096	40.7084	-0.816777	0.203523	-4.01319	5.99028e-05	0.00354391
BICD2	ENSG00000185963	29.6447	-0.825786	0.205974	-4.00918	6.09304e-05	0.00355995
CAB39L	ENSG00000102547	10.2658	1.01554	0.253236	4.01025	6.06538e-05	0.00355995
TUBGCP2	ENSG00000130640	83.1327	0.561537	0.140064	4.00915	6.09388e-05	0.00355995
C1orf43	ENSG00000143612	959.624	-0.21963	0.0548111	-4.00703	6.14883e-05	0.00357708
FSCN1	ENSG00000075618	199.499	0.429804	0.107296	4.00576	6.18172e-05	0.00358129
MT-ATP6	ENSG00000198899	14595.2	-0.393912	0.0984143	-4.00259	6.26526e-05	0.00361469
MT-ND6	ENSG00000198695	1106.31	-0.554574	0.138829	-3.99466	6.47873e-05	0.00370721
ZNF81	ENSG00000197779	16.9817	0.91118	0.228085	3.99492	6.47173e-05	0.00370721
INTS14	ENSG00000138614	257.851	-0.400574	0.10054	-3.98424	6.76954e-05	0.00384213
TMEM18	ENSG00000151353	107.926	-0.464839	0.116656	-3.9847	6.75667e-05	0.00384213
RALBP1	ENSG00000017797	161.409	-0.397775	0.0998913	-3.98208	6.83159e-05	0.00386164
PTGIS	ENSG00000124212	5.38641	-0.971417	0.244021	-3.98087	6.86627e-05	0.0038656
AC099522.2	ENSG00000272525	5.77226	-1.00643	0.253198	-3.97489	7.04131e-05	0.00394822
AC107027.3	ENSG00000261167	2.10567	0.857756	0.216165	3.96807	7.2457e-05	0.00404658
AC026271.4	ENSG00000264885	2.77641	-0.881681	0.222445	-3.9636	7.38288e-05	0.00410676
IFFO1	ENSG00000010295	22.9114	0.94609	0.238791	3.96199	7.43262e-05	0.00411803
POLR1B	ENSG00000125630	71.2019	0.498608	0.125904	3.96021	7.4884e-05	0.00413253
CA13	ENSG00000185015	13.5101	-0.957697	0.242197	-3.95421	7.6788e-05	0.00420557
KCTD17	ENSG00000100379	12.0202	-0.887029	0.224329	-3.95414	7.68099e-05	0.00420557
IPCEF1	ENSG00000074706	3.75142	0.892673	0.226	3.94988	7.81895e-05	0.00426438
ITGB4	ENSG00000132470	21.6767	-0.897418	0.227653	-3.94204	8.07911e-05	0.00438529
PHYHIPL	ENSG00000165443	10.2208	-0.961396	0.243927	-3.94132	8.10347e-05	0.00438529
POLR3GL	ENSG00000121851	101.904	-0.590379	0.149894	-3.93863	8.19483e-05	0.00441762
UBE2D4	ENSG00000078967	208.495	-0.488476	0.12418	-3.9336	8.3683e-05	0.00449378
PXMP4	ENSG00000101417	86.7993	0.48199	0.122708	3.92795	8.56732e-05	0.00458302
ZNF33A	ENSG00000189180	46.6978	0.622586	0.15869	3.92327	8.73549e-05	0.00465515
LMF1	ENSG00000103227	10.9427	0.898843	0.229247	3.92085	8.82358e-05	0.00468421
EIF2AK1	ENSG00000086232	474.555	-0.283774	0.0725102	-3.91358	9.09381e-05	0.00477322
MAT2B	ENSG00000038274	412.208	0.28894	0.0738272	3.91373	9.08829e-05	0.00477322
MYO1B	ENSG00000128641	10.1472	0.92762	0.237013	3.9138	9.08542e-05	0.00477322
UACA	ENSG00000137831	125.35	0.399787	0.102304	3.90785	9.31222e-05	0.00486956
LPCAT2	ENSG00000087253	36.4677	0.663584	0.170023	3.90292	9.50396e-05	0.00495128
DIS3L2	ENSG00000144535	9.63873	-0.970992	0.249314	-3.89465	9.834e-05	0.00510418
HAUS5	ENSG00000249115	40.8453	0.726402	0.186689	3.89097	9.98432e-05	0.005163
AC091271.1	ENSG00000273702	21.9898	0.869705	0.223803	3.88602	0.000101899	0.00522613
CHN2	ENSG00000106069	4.90428	-0.981581	0.252532	-3.88696	0.000101509	0.00522613
INF2	ENSG00000203485	63.5676	0.572706	0.147402	3.88534	0.000102187	0.00522613
TRA2B	ENSG00000136527	194.539	0.378967	0.0977413	3.87725	0.000105645	0.00538329
PURB	ENSG00000146676	50.2592	-0.611031	0.157794	-3.87234	0.000107795	0.00547286
AZGP1	ENSG00000160862	16.5802	0.840158	0.217145	3.86911	0.000109233	0.00552578
PAM	ENSG00000145730	106.44	-0.653849	0.169038	-3.86805	0.000109711	0.00552991
USP31	ENSG00000103404	18.6587	-0.953658	0.246767	-3.86461	0.000111266	0.00558811
AC004803.1	ENSG00000250132	4.86042	0.830206	0.215069	3.86019	0.000113299	0.00566982
DLX1	ENSG00000144355	19.5696	-0.79339	0.205666	-3.85767	0.000114473	0.0057081
IDS	ENSG00000010404	349.73	-0.346619	0.0899258	-3.8545	0.000115968	0.00576211
RFLNB	ENSG00000183688	47.8885	-0.685409	0.177957	-3.85154	0.000117378	0.00581144
KLHL9	ENSG00000198642	68.7725	0.684732	0.177845	3.85016	0.000118039	0.00582353
PRCC	ENSG00000143294	252.502	-0.413904	0.107595	-3.84688	0.000119633	0.00588142
MTURN	ENSG00000180354	33.1919	-0.616978	0.160426	-3.84586	0.000120129	0.00588505
HPS5	ENSG00000110756	126.04	0.676308	0.175922	3.84436	0.000120866	0.00590045
CREB3L4	ENSG00000143578	10.9428	0.915408	0.23839	3.83996	0.000123056	0.00598644
PTPDC1	ENSG00000158079	15.413	-0.90892	0.236841	-3.83769	0.000124197	0.00602099
AL137784.1	ENSG00000219755	1.77959	0.819324	0.213955	3.82941	0.000128449	0.00620555
GRIK2	ENSG00000164418	4.26512	-0.966344	0.252517	-3.82685	0.000129791	0.00620597
RABIF	ENSG00000183155	288.274	-0.348389	0.0910149	-3.82782	0.000129281	0.00620597
RRP15	ENSG00000067533	236.614	-0.40938	0.106974	-3.82689	0.000129771	0.00620597
ATRNL1	ENSG00000107518	22.5412	-0.951759	0.249313	-3.81753	0.000134794	0.00623175
CDK5R1	ENSG00000176749	5.60878	-0.940445	0.246204	-3.81977	0.000133574	0.00623175
CHL1	ENSG00000134121	25.0728	-0.720054	0.188285	-3.82428	0.000131153	0.00623175
FBXO34	ENSG00000178974	35.6755	-0.690794	0.18071	-3.82268	0.000132011	0.00623175
ING3	ENSG00000071243	262.845	-0.508529	0.13306	-3.82182	0.000132473	0.00623175
LINC00680	ENSG00000215190	24.5384	-0.755661	0.197823	-3.81988	0.000133515	0.00623175
MAN1C1	ENSG00000117643	12.0957	-0.935573	0.24503	-3.81821	0.000134426	0.00623175
SRP14-AS1	ENSG00000248508	28.1658	-0.696104	0.182202	-3.8205	0.000133182	0.00623175
UQCC2	ENSG00000137288	745.531	-0.317868	0.0832197	-3.81963	0.000133654	0.00623175
ZFYVE9	ENSG00000157077	5.62328	-0.875818	0.229403	-3.8178	0.000134645	0.00623175
GNPNAT1	ENSG00000100522	89.2953	0.649749	0.170529	3.8102	0.000138852	0.00639818
ZNF570	ENSG00000171827	23.4661	-0.757872	0.199642	-3.79615	0.000146959	0.0067495
ADAMTS16	ENSG00000145536	26.3328	0.836303	0.220401	3.79445	0.00014797	0.00677362
IL17RA	ENSG00000177663	9.74653	0.957795	0.252658	3.79087	0.00015012	0.00682729
MON1B	ENSG00000103111	49.7714	-0.660418	0.174181	-3.79157	0.0001497	0.00682729
SLC25A1	ENSG00000100075	700.889	-0.327308	0.0863935	-3.78857	0.00015152	0.00686856
KCNJ16	ENSG00000153822	3.84652	-0.956896	0.252679	-3.78701	0.000152471	0.00688932
ATG16L1	ENSG00000085978	184.682	-0.424441	0.112144	-3.78479	0.000153837	0.00692864
PLAA	ENSG00000137055	126.65	0.562542	0.148774	3.78118	0.000156087	0.00700736
CMC2	ENSG00000103121	320.5	-0.432767	0.114619	-3.77571	0.000159556	0.0071173
SH3RF1	ENSG00000154447	93.2583	-0.553056	0.146469	-3.77593	0.000159414	0.0071173
ARHGAP23	ENSG00000275832	14.6443	-0.911101	0.24148	-3.77298	0.00016131	0.00717262
GNPTAB	ENSG00000111670	23.7465	-0.79922	0.212039	-3.76921	0.000163765	0.0072587
GPRIN3	ENSG00000185477	17.9726	-0.948735	0.251983	-3.76508	0.000166499	0.00735652
AMOTL2	ENSG00000114019	15.5232	0.850232	0.226091	3.76057	0.000169528	0.00746672
AC132812.1	ENSG00000265298	1.78392	0.850105	0.226193	3.75832	0.000171061	0.00748775
FAXDC2	ENSG00000170271	3.63682	-0.905458	0.240923	-3.75829	0.000171078	0.00748775
RANBP2	ENSG00000153201	58.1514	0.653455	0.17391	3.75743	0.000171668	0.00749007
PPM1B	ENSG00000138032	64.1656	0.661021	0.176257	3.75032	0.000176606	0.00768153
DMRT2	ENSG00000173253	7.06667	-0.894593	0.238815	-3.74596	0.000179703	0.0077586
TRAF6	ENSG00000175104	6.5999	-0.862193	0.230187	-3.74562	0.000179946	0.0077586
UBXN11	ENSG00000158062	30.5074	-0.664535	0.177423	-3.74549	0.000180045	0.0077586
AMZ2P1	ENSG00000214174	62.53	-0.551384	0.147251	-3.74452	0.000180739	0.00776456
MED23	ENSG00000112282	20.3056	0.894894	0.239642	3.7343	0.000188238	0.00803723
MT-ND5	ENSG00000198786	5193.05	-0.389342	0.104577	-3.723	0.000196869	0.00838014
AASS	ENSG00000008311	45.7576	0.496801	0.133593	3.71877	0.000200197	0.00849589
MARCH1	ENSG00000145416	5.6747	-0.851885	0.229156	-3.71749	0.000201214	0.00851319
MT-CO1	ENSG00000198804	103761	-0.493721	0.133059	-3.71053	0.000206826	0.0086979
C5orf22	ENSG00000082213	148.921	-0.389688	0.105088	-3.70819	0.000208744	0.00870195
GALNT7	ENSG00000109586	74.2222	-0.6778	0.182734	-3.70922	0.000207899	0.00870195
NKRF	ENSG00000186416	20.9057	-0.910273	0.24548	-3.70813	0.000208792	0.00870195
ATP5B	ENSG00000110955	3102.41	0.334434	0.090244	3.70588	0.000210654	0.00872745
KIF18A	ENSG00000121621	180.575	0.364949	0.0984631	3.70645	0.000210184	0.00872745
FMR1	ENSG00000102081	77.2538	-0.571953	0.154442	-3.70335	0.000212768	0.00876304
RBMX2	ENSG00000134597	162.421	-0.399241	0.107803	-3.70344	0.000212694	0.00876304
OTUD4	ENSG00000164164	26.7354	0.859634	0.232274	3.70095	0.000214794	0.00882044
AAED1	ENSG00000158122	345.8	-0.465493	0.125811	-3.69994	0.00021565	0.00882962
NOCT	ENSG00000151014	10.8286	-0.909241	0.245879	-3.69792	0.000217369	0.00887401
ASB6	ENSG00000148331	58.6403	0.5232	0.14162	3.69439	0.000220419	0.00897227
CPPED1	ENSG00000103381	11.7103	-0.928568	0.251566	-3.69115	0.000223244	0.00903569
POLD3	ENSG00000077514	155.048	-0.4211	0.114085	-3.69112	0.000223271	0.00903569
MTMR10	ENSG00000166912	12.4357	-0.890289	0.24129	-3.6897	0.000224515	0.00905975
EYA1	ENSG00000104313	11.1391	0.914631	0.248057	3.68719	0.000226747	0.00909727
ZNF239	ENSG00000196793	43.3518	-0.69201	0.187654	-3.68768	0.000226305	0.00909727
APBB2	ENSG00000163697	55.8261	-0.751486	0.203961	-3.68446	0.000229191	0.00911672
MIB2	ENSG00000197530	9.86333	0.879874	0.23873	3.68565	0.000228123	0.00911672
PCTP	ENSG00000141179	50.6201	-0.688243	0.186779	-3.68479	0.000228889	0.00911672
ACAA1	ENSG00000060971	65.6787	0.469481	0.127473	3.68299	0.000230511	0.00914315
ATAD2	ENSG00000156802	65.6991	0.616299	0.167898	3.67067	0.000241919	0.00953173
HNRNPM	ENSG00000099783	140.545	0.462871	0.126116	3.67021	0.000242355	0.00953173
TM7SF3	ENSG00000064115	469.229	-0.284619	0.0775387	-3.67067	0.00024192	0.00953173
SLITRK6	ENSG00000184564	25.3566	0.917356	0.250216	3.66626	0.000246124	0.00965276
FBXW2	ENSG00000119402	142.526	-0.351168	0.0958494	-3.66375	0.000248551	0.00972064
ECE2	ENSG00000145194	56.1921	-0.736832	0.201209	-3.66202	0.000250234	0.00973472
HNRNPAB	ENSG00000197451	173.773	0.412283	0.112586	3.66195	0.000250305	0.00973472
NDFIP2	ENSG00000102471	67.1469	0.619441	0.169232	3.66031	0.000251908	0.00976984
TWISTNB	ENSG00000105849	368.429	-0.343738	0.0941276	-3.65184	0.000260372	0.0100701
COPB1	ENSG00000129083	202.099	0.346256	0.0951532	3.63893	0.000273768	0.0105532
MTCYBP18	ENSG00000244921	29.392	-0.669352	0.18397	-3.63837	0.000274373	0.0105532
C3orf58	ENSG00000181744	21.7602	-0.844915	0.232359	-3.63625	0.000276632	0.0106108
CRISPLD1	ENSG00000121005	17.7589	-0.86165	0.237094	-3.63421	0.00027883	0.0106658
EPAS1	ENSG00000116016	10.1398	0.892386	0.246104	3.62605	0.000287787	0.0109784
DRAM1	ENSG00000136048	35.4656	0.657681	0.181412	3.62534	0.000288576	0.0109785
TNS1	ENSG00000079308	5.13906	-0.881055	0.243274	-3.62166	0.000292721	0.0111059
COG7	ENSG00000168434	25.2387	0.891552	0.246394	3.6184	0.000296426	0.0111555
MRPL40	ENSG00000185608	361.252	-0.34755	0.0960266	-3.61931	0.000295389	0.0111555
ZBTB10	ENSG00000205189	12.7549	-0.89744	0.248008	-3.61859	0.00029621	0.0111555
OLFML2A	ENSG00000185585	19.1356	-0.813146	0.224931	-3.6151	0.000300237	0.0112686
DDX10	ENSG00000178105	172.632	0.377914	0.104575	3.61381	0.000301731	0.0112943
RUNX1T1	ENSG00000079102	9.07371	-0.898536	0.248863	-3.61056	0.000305532	0.011406
RSRP1	ENSG00000117616	70.4334	0.607623	0.168409	3.60801	0.000308553	0.011488
FOXF2	ENSG00000137273	6.69852	-0.907412	0.2516	-3.60657	0.000310274	0.0115214
AL590094.1	ENSG00000233593	9.10937	0.912568	0.253384	3.60153	0.000316355	0.011716
WARS	ENSG00000140105	256.807	-0.307413	0.0854052	-3.59947	0.000318867	0.0117779
GRWD1	ENSG00000105447	163.136	0.520779	0.144762	3.59749	0.000321299	0.0118363
NIPAL4	ENSG00000172548	2.71197	0.770949	0.214702	3.59078	0.000329685	0.0121054
POLR2G	ENSG00000168002	553.818	0.251273	0.0699873	3.59027	0.000330337	0.0121054
MAP1LC3A	ENSG00000101460	27.9624	0.668643	0.186476	3.58567	0.000336211	0.0122617
TAF5L	ENSG00000135801	19.3644	-0.659534	0.183942	-3.58556	0.000336358	0.0122617
E2F6	ENSG00000169016	46.6612	-0.755123	0.210714	-3.58365	0.000338831	0.0123197
TMEM5	ENSG00000118600	108.204	-0.371354	0.103717	-3.58045	0.000342997	0.0124388
HSPA1A	ENSG00000204389	47.5668	0.561936	0.157101	3.57692	0.000347672	0.0125431
LRRC75B	ENSG00000178026	12.3444	-0.874392	0.24445	-3.57699	0.000347579	0.0125431
METTL7A	ENSG00000185432	20.6939	0.879295	0.246085	3.57314	0.000352727	0.0126927
MICALL2	ENSG00000164877	23.0584	0.718439	0.201209	3.5706	0.000356161	0.0127833
ABHD4	ENSG00000100439	27.8913	0.76745	0.215185	3.56646	0.000361835	0.0129537
ARHGEF11	ENSG00000132694	6.12702	0.880384	0.247	3.5643	0.000364827	0.0130209
PLAU	ENSG00000122861	23.8806	0.902988	0.2534	3.56349	0.00036596	0.0130209
RNASEH2B	ENSG00000136104	92.1134	0.431403	0.121075	3.56309	0.00036651	0.0130209
MHENCR	ENSG00000232442	16.7502	-0.816101	0.229132	-3.56171	0.000368445	0.0130564
CCDC25	ENSG00000147419	211.283	-0.395456	0.111058	-3.56081	0.000369707	0.013068
CAMSAP2	ENSG00000118200	72.9972	-0.674625	0.189564	-3.55883	0.000372517	0.013134
AP3S1	ENSG00000177879	1008.3	-0.385154	0.108533	-3.54872	0.000387113	0.0135801
MORF4L2	ENSG00000123562	1340.45	0.256284	0.0722101	3.54914	0.000386492	0.0135801
CRABP1	ENSG00000166426	58.748	0.731233	0.206144	3.54719	0.000389359	0.0135907
SUPT7L	ENSG00000119760	91.1256	0.552372	0.155721	3.54719	0.000389363	0.0135907
MIR210HG	ENSG00000247095	5.74601	-0.87452	0.246903	-3.54196	0.000397173	0.0137943
ST8SIA1	ENSG00000111728	2.42417	-0.736742	0.207982	-3.54234	0.000396592	0.0137943
AREL1	ENSG00000119682	32.9293	-0.844182	0.238413	-3.54084	0.000398856	0.0138184
MPP5	ENSG00000072415	25.3146	0.823945	0.233056	3.5354	0.000407156	0.0140177
MRE11	ENSG00000020922	43.0977	-0.696364	0.196986	-3.5351	0.000407621	0.0140177
TBC1D19	ENSG00000109680	26.871	0.611066	0.172852	3.5352	0.000407466	0.0140177
HGSNAT	ENSG00000165102	60.1785	-0.593192	0.167869	-3.53365	0.000409857	0.01406
TAOK2	ENSG00000149930	11.4793	0.797289	0.225683	3.53279	0.000411202	0.0140716
ZBTB38	ENSG00000177311	121.484	-0.427646	0.121157	-3.52967	0.000416074	0.0142035
EFCAB5	ENSG00000176927	4.71875	-0.863664	0.245091	-3.52385	0.000425321	0.0144559
METTL9	ENSG00000197006	905.288	-0.27028	0.0767032	-3.52372	0.000425538	0.0144559
AC105020.6	ENSG00000275454	3.037	-0.797665	0.226448	-3.52251	0.000427481	0.0144736
COA7	ENSG00000162377	93.0483	0.447789	0.127146	3.52184	0.000428568	0.0144736
MT-CO2	ENSG00000198712	26978.5	-0.394239	0.111973	-3.52083	0.000430206	0.0144736
FAM83D	ENSG00000101447	200.114	0.669866	0.19041	3.51802	0.000434785	0.0145925
ARSI	ENSG00000183876	17.5316	-0.887693	0.252401	-3.517	0.000436452	0.0146133
CEP83	ENSG00000173588	57.5996	0.620075	0.176347	3.51622	0.000437737	0.0146212
PDCL3	ENSG00000115539	141.852	-0.482496	0.137311	-3.51391	0.00044157	0.0147141
TGFBRAP1	ENSG00000135966	23.5842	-0.889829	0.253365	-3.51204	0.000444673	0.0147822
SYNE3	ENSG00000176438	28.9816	-0.755879	0.215477	-3.50793	0.000451611	0.0149772
AC098614.1	ENSG00000213846	5.14092	-0.865393	0.247101	-3.50218	0.000461472	0.0151206
CARD19	ENSG00000165233	430.962	-0.254393	0.0726471	-3.50176	0.000462198	0.0151206
DKK3	ENSG00000050165	144.159	-0.409947	0.117058	-3.50209	0.000461621	0.0151206
PPCS	ENSG00000127125	82.43	-0.546765	0.156161	-3.50128	0.000463031	0.0151206
TMX3	ENSG00000166479	35.1071	0.65024	0.18573	3.501	0.000463517	0.0151206
TUBB4B	ENSG00000188229	519.099	0.597224	0.170461	3.50359	0.000459034	0.0151206
ATG5	ENSG00000057663	267.688	-0.397907	0.113727	-3.49881	0.000467345	0.0152099
LINC00662	ENSG00000261824	55.6263	0.461413	0.131977	3.49617	0.000471993	0.0153255
CCDC80	ENSG00000091986	24.1654	-0.693379	0.198499	-3.4931	0.000477439	0.0153949
MFGE8	ENSG00000140545	50.2937	0.626605	0.179369	3.49338	0.00047694	0.0153949
PARP16	ENSG00000138617	17.9921	0.801924	0.229552	3.49342	0.000476868	0.0153949
GORASP2	ENSG00000115806	320.374	0.340652	0.0976184	3.48962	0.000483702	0.0155609
MOSPD2	ENSG00000130150	177.874	-0.482543	0.138446	-3.48542	0.000491371	0.0157472
POLA1	ENSG00000101868	88.8624	0.562573	0.161445	3.4846	0.000492874	0.0157472
SAMD10	ENSG00000130590	19.9058	-0.690542	0.198148	-3.48498	0.000492166	0.0157472
RBM14	ENSG00000239306	51.8321	0.665494	0.191071	3.48296	0.000495897	0.0158076
DDX52	ENSG00000278053	323.295	-0.472179	0.1358	-3.47703	0.000507001	0.0160666
DMRTA2	ENSG00000142700	2.17758	0.841833	0.242165	3.47628	0.000508421	0.0160666
HBS1L	ENSG00000112339	487.215	-0.313818	0.0902927	-3.47557	0.000509777	0.0160666
LRRC29	ENSG00000125122	5.57742	-0.879365	0.252998	-3.47578	0.000509364	0.0160666
SEC24D	ENSG00000150961	90.1454	0.566208	0.16282	3.47751	0.000506095	0.0160666
TAF13	ENSG00000197780	77.4871	-0.441928	0.127324	-3.47088	0.000518752	0.016276
ZNF213	ENSG00000085644	13.2506	-0.874855	0.252341	-3.46696	0.000526375	0.0164781
SERPINF1	ENSG00000132386	87.5521	0.464119	0.133917	3.46572	0.000528822	0.0165177
TRAPPC11	ENSG00000168538	18.8327	0.832863	0.240407	3.46439	0.000531434	0.0165622
SKIL	ENSG00000136603	70.9021	-0.717236	0.207208	-3.46143	0.000537322	0.0167084
PHF21A	ENSG00000135365	22.3766	-0.786735	0.227506	-3.45808	0.000544049	0.01688
ZC3H8	ENSG00000144161	35.0416	0.715963	0.207299	3.45377	0.0005528	0.0171135
CAMK1G	ENSG00000008118	7.1406	0.83485	0.241775	3.453	0.000554389	0.0171247
MAFF	ENSG00000185022	16.1587	0.678422	0.196551	3.45164	0.000557196	0.0171734
ZNF212	ENSG00000170260	21.0002	0.739568	0.214348	3.45032	0.00055992	0.0172194
TMEM117	ENSG00000139173	31.1956	0.658791	0.190976	3.4496	0.000561412	0.0172273
SRGAP3	ENSG00000196220	17.633	0.799002	0.231746	3.44775	0.000565269	0.0173076
KDM4A	ENSG00000066135	19.5235	0.817386	0.237344	3.44388	0.000573427	0.017519
SGF29	ENSG00000176476	49.3892	-0.468026	0.135982	-3.44182	0.000577807	0.0176143
USP39	ENSG00000168883	300.648	-0.34746	0.101	-3.44021	0.000581266	0.0176811
UVRAG	ENSG00000198382	40.9576	0.561132	0.163252	3.43722	0.000587718	0.017809
ZNF668	ENSG00000167394	5.66108	0.864765	0.251599	3.43708	0.00058802	0.017809
CORO1B	ENSG00000172725	102.07	0.441827	0.128653	3.43425	0.000594205	0.0179573
COG4	ENSG00000103051	86.9175	0.562704	0.163918	3.43284	0.000597296	0.0180118
ALAS1	ENSG00000023330	213.944	0.337541	0.0984988	3.42686	0.000610609	0.0182947
NCBP1	ENSG00000136937	197.26	0.432223	0.126108	3.42742	0.000609354	0.0182947
PLPP4	ENSG00000203805	4.11005	0.739329	0.215737	3.42699	0.000610316	0.0182947
CTAGE5	ENSG00000150527	24.9371	-0.647089	0.18899	-3.42393	0.000617235	0.0183749
NUF2	ENSG00000143228	179.115	0.398697	0.116421	3.42463	0.000615647	0.0183749
PIGO	ENSG00000165282	26.3398	0.738428	0.21566	3.42403	0.000616988	0.0183749
TECPR2	ENSG00000196663	9.61644	-0.865884	0.253022	-3.42217	0.000621234	0.0184546
DSG2	ENSG00000046604	30.1055	0.766619	0.224176	3.41972	0.000626851	0.0185819
CAB39	ENSG00000135932	34.9602	-0.732947	0.21448	-3.41733	0.000632394	0.0186011
CTSL	ENSG00000135047	92.5831	0.466956	0.13672	3.41543	0.000636824	0.0186011
DLX2	ENSG00000115844	2.14235	0.69939	0.204767	3.41555	0.00063654	0.0186011
HOXB3	ENSG00000120093	14.4773	-0.838951	0.245631	-3.41549	0.000636679	0.0186011
SERPINH1	ENSG00000149257	145.199	0.521539	0.152697	3.41551	0.000636636	0.0186011
SOAT2	ENSG00000167780	14.8669	-0.747971	0.218987	-3.4156	0.000636416	0.0186011
TTLL5	ENSG00000119685	65.1391	-0.524663	0.153599	-3.4158	0.000635943	0.0186011
NPL	ENSG00000135838	26.6314	-0.788314	0.230922	-3.41376	0.000640731	0.0186417
SLC19A1	ENSG00000173638	41.6832	0.736217	0.215666	3.4137	0.000640882	0.0186417
DAND5	ENSG00000179284	4.19416	-0.856639	0.25109	-3.41168	0.000645644	0.0187144
NR2F1	ENSG00000175745	26.8132	-0.65599	0.192288	-3.4115	0.000646063	0.0187144
WBP4	ENSG00000120688	34.9689	0.57863	0.169857	3.40657	0.000657853	0.0190164
CRK	ENSG00000167193	291.258	-0.399433	0.117283	-3.40572	0.00065989	0.0190359
XRCC6	ENSG00000196419	851.957	0.314889	0.0926384	3.39912	0.000676042	0.0194616
RNF166	ENSG00000158717	17.5625	0.830343	0.244526	3.39573	0.000684468	0.0196637
TMEM57	ENSG00000204178	27.0311	0.699849	0.206136	3.39508	0.000686079	0.0196695
DENND4A	ENSG00000174485	15.2674	0.839239	0.247276	3.39394	0.000688958	0.0197115
DPH7	ENSG00000148399	77.7187	0.637117	0.187818	3.39221	0.000693321	0.0197958
KIAA0391	ENSG00000100890	2.83797	0.805534	0.238114	3.38298	0.000717039	0.0204309
UBA6-AS1	ENSG00000248049	32.9747	0.797528	0.235786	3.38242	0.00071849	0.0204309
HIST1H4C	ENSG00000197061	5236.85	-0.46547	0.137762	-3.37879	0.000728057	0.0206608
AP001107.9	ENSG00000255468	4.36018	-0.837271	0.247863	-3.37796	0.000730267	0.0206815
CHMP4B	ENSG00000101421	9.98432	-0.798478	0.236514	-3.37603	0.000735409	0.020785
GOLGA8B	ENSG00000215252	15.056	-0.801908	0.237949	-3.37008	0.000751477	0.0210793
GPR135	ENSG00000181619	3.02575	0.776136	0.230211	3.37141	0.000747845	0.0210793
NFE2L3	ENSG00000050344	92.5018	-0.521837	0.154851	-3.36993	0.000751862	0.0210793
SMARCAL1	ENSG00000138375	35.0629	0.559014	0.165842	3.37076	0.00074962	0.0210793
POU3F4	ENSG00000196767	2.19183	0.745885	0.221485	3.36766	0.000758101	0.0211269
RAD51	ENSG00000051180	54.4717	0.762223	0.226306	3.36811	0.000756865	0.0211269
USP9X	ENSG00000124486	551.502	-0.599172	0.177913	-3.36779	0.000757735	0.0211269
GNG11	ENSG00000127920	718.403	0.31031	0.092161	3.36704	0.000759797	0.021132
PSMB4	ENSG00000159377	1978	-0.346312	0.102947	-3.36398	0.000768272	0.0213253
PTGR1	ENSG00000106853	182.06	0.299485	0.0890847	3.36181	0.000774345	0.0214512
LSG1	ENSG00000041802	112.957	-0.367219	0.109323	-3.35902	0.00078219	0.0216256
BBS2	ENSG00000125124	49.3251	0.65138	0.194689	3.34574	0.000820625	0.0226434
ADGRE5	ENSG00000123146	46.9741	0.657298	0.196619	3.34301	0.000828746	0.0228074
KLF6	ENSG00000067082	257.431	-0.504581	0.150975	-3.34215	0.000831334	0.0228074
ZSCAN29	ENSG00000140265	10.0865	-0.846219	0.2532	-3.3421	0.000831469	0.0228074
POFUT1	ENSG00000101346	59.4925	0.647838	0.193884	3.34137	0.00083367	0.0228229
GON4L	ENSG00000116580	56.5273	-0.594022	0.177832	-3.34036	0.000836706	0.0228612
FOCAD	ENSG00000188352	44.256	0.582013	0.174542	3.33452	0.000854453	0.0232733
PLPP5	ENSG00000147535	73.3035	-0.597016	0.179082	-3.33377	0.000856786	0.0232733
TMEM200C	ENSG00000206432	13.062	-0.791089	0.237271	-3.33412	0.000855706	0.0232733
ZNF749	ENSG00000186230	11.6793	-0.811046	0.243323	-3.3332	0.000858528	0.0232753
ZNF569	ENSG00000196437	39.7611	0.698546	0.209761	3.3302	0.000867827	0.0234818
TMEM106C	ENSG00000134291	3140.14	-0.326454	0.0981393	-3.32644	0.000879636	0.0237553
AC009501.1	ENSG00000231609	3.53442	0.807339	0.242904	3.32369	0.000888346	0.0239442
PYM1	ENSG00000170473	172.331	-0.429851	0.12935	-3.32315	0.000890077	0.0239446
CETN4P	ENSG00000224786	7.92047	-0.828703	0.249535	-3.32098	0.000897006	0.024
PIH1D1	ENSG00000104872	173.7	0.378653	0.11399	3.32182	0.000894326	0.024
TBC1D22B	ENSG00000065491	31.6723	-0.658637	0.198331	-3.32089	0.000897294	0.024
ADGRG1	ENSG00000205336	286.744	0.440273	0.132619	3.31983	0.00090071	0.0240453
CEMIP	ENSG00000103888	29.923	-0.838524	0.252667	-3.31869	0.000904405	0.0240979
MCM9	ENSG00000111877	16.886	0.697538	0.210283	3.31713	0.000909465	0.0241866
CCDC18-AS1	ENSG00000223745	14.9484	0.829873	0.250258	3.31606	0.00091295	0.0242131
DOPEY1	ENSG00000083097	17.3862	-0.839512	0.253229	-3.31523	0.000915666	0.0242131
H2AFV	ENSG00000105968	1306.89	-0.210226	0.0634033	-3.3157	0.000914148	0.0242131
RBBP7	ENSG00000102054	999.462	0.189975	0.0573292	3.31376	0.000920501	0.024295
FAM160B2	ENSG00000158863	5.45473	0.767835	0.23182	3.3122	0.000925643	0.0243846
OTUD6B-AS1	ENSG00000253738	133.063	-0.386453	0.11671	-3.31121	0.000928926	0.024425
SFN	ENSG00000175793	8.94698	0.705867	0.213226	3.31042	0.000931548	0.0244479
ZFP3	ENSG00000180787	40.8868	-0.669746	0.202469	-3.30789	0.000940011	0.0246237
IFNGR2	ENSG00000159128	828.33	-0.265748	0.0803674	-3.30666	0.000944139	0.0246855
DDX12P	ENSG00000214826	2.67898	0.808505	0.244566	3.30587	0.000946822	0.0247094
MINDY3	ENSG00000148481	69.4911	-0.50669	0.153376	-3.30358	0.00095457	0.0248651
TTC8	ENSG00000165533	27.0522	-0.762296	0.230896	-3.30146	0.000961824	0.0250074
DCAF7	ENSG00000136485	163.716	0.493204	0.149445	3.30024	0.000966006	0.0250695
MID2	ENSG00000080561	6.03377	-0.74792	0.226741	-3.29856	0.000971805	0.0251732
GMEB2	ENSG00000101216	8.4149	0.824737	0.250161	3.29683	0.000977839	0.0252358
HEG1	ENSG00000173706	18.8937	-0.807541	0.24491	-3.2973	0.000976205	0.0252358
CALHM3	ENSG00000183128	2.07668	0.755567	0.229411	3.2935	0.000989471	0.0254196
EXOC4	ENSG00000131558	75.6852	0.463571	0.140765	3.29323	0.000990423	0.0254196
ST6GAL1	ENSG00000073849	76.4803	0.388989	0.118082	3.29423	0.000986932	0.0254196
ZNF273	ENSG00000198039	27.3844	-0.691254	0.209993	-3.2918	0.000995498	0.025503
RILPL2	ENSG00000150977	45.5046	0.576374	0.175157	3.29062	0.000999676	0.0255632
AC127070.2	ENSG00000236617	3.11121	-0.741882	0.225496	-3.29	0.00100186	0.0255684
ALKBH1	ENSG00000100601	45.3939	0.549643	0.167089	3.28953	0.00100354	0.0255684
PALLD	ENSG00000129116	120.484	0.500218	0.152382	3.28265	0.00102838	0.0261534
CAPN10	ENSG00000142330	10.8623	-0.82522	0.25161	-3.27975	0.00103898	0.0263749
RAB9B	ENSG00000123570	14.4395	0.683311	0.208381	3.27913	0.00104126	0.026385
C8orf46	ENSG00000169085	26.9721	-0.798913	0.243737	-3.27777	0.0010463	0.0264646
SMARCE1	ENSG00000073584	240.719	-0.355471	0.10847	-3.27713	0.00104869	0.026477
AC026412.3	ENSG00000271119	2.23318	0.762722	0.232807	3.27619	0.00105216	0.0265131
SLC3A2	ENSG00000168003	566.512	0.445248	0.135923	3.27572	0.00105392	0.0265131
APOD	ENSG00000189058	12.9048	-0.824704	0.251878	-3.27422	0.00105953	0.0266065
POLR2B	ENSG00000047315	126.586	0.470821	0.143855	3.27288	0.00106457	0.0266848
NCAPH2	ENSG00000025770	62.5924	-0.579069	0.177148	-3.26885	0.00107985	0.026875
RECQL	ENSG00000004700	127.26	0.502431	0.153632	3.27036	0.0010741	0.026875
RNF7	ENSG00000114125	1000.19	-0.204038	0.0624171	-3.26895	0.00107948	0.026875
RPUSD2	ENSG00000166133	37.1202	-0.551917	0.168804	-3.26956	0.00107714	0.026875
SREBF1	ENSG00000072310	8.1612	0.82688	0.253005	3.26823	0.00108221	0.0268858
NUP58	ENSG00000139496	124.778	-0.522639	0.160075	-3.26496	0.00109479	0.0271018
STAM	ENSG00000136738	65.7936	0.545961	0.167207	3.26518	0.00109394	0.0271018
FER	ENSG00000151422	68.2539	0.536433	0.164451	3.26196	0.00110646	0.0273156
CAVIN2	ENSG00000168497	57.0302	0.733172	0.224831	3.26099	0.00111023	0.0273315
ZNF224	ENSG00000267680	11.3618	-0.817575	0.250746	-3.26057	0.0011119	0.0273315
DENND5A	ENSG00000184014	55.7369	0.52191	0.160132	3.25925	0.00111708	0.0274106
SULF1	ENSG00000137573	13.0385	0.803882	0.246695	3.2586	0.00111963	0.0274251
RNF115	ENSG00000265491	166.157	-0.339715	0.104323	-3.25638	0.00112844	0.0275767
TBCK	ENSG00000145348	8.23524	0.783656	0.240677	3.25604	0.00112977	0.0275767
YTHDC2	ENSG00000047188	18.5001	0.821495	0.252362	3.25523	0.00113301	0.0276074
COL9A2	ENSG00000049089	2.22161	0.683927	0.210213	3.25349	0.00113995	0.0277282
ARPC3	ENSG00000111229	713.923	0.274003	0.0842513	3.25222	0.00114508	0.0277563
COL9A3	ENSG00000092758	80.5424	0.499039	0.153431	3.25252	0.00114386	0.0277563
CYB5D2	ENSG00000167740	49.6119	0.513267	0.157999	3.24854	0.00115998	0.0279277
IQCE	ENSG00000106012	33.9034	-0.601954	0.185302	-3.2485	0.00116015	0.0279277
MITF	ENSG00000187098	49.3279	0.680181	0.20936	3.24886	0.00115869	0.0279277
NIPSNAP1	ENSG00000184117	10.0056	-0.805096	0.24774	-3.24976	0.00115504	0.0279277
MAGT1	ENSG00000102158	146.819	0.552345	0.170136	3.2465	0.00116835	0.0280765
GDAP1	ENSG00000104381	23.3304	0.802457	0.24779	3.23846	0.00120177	0.0288188
OS9	ENSG00000135506	65.9559	0.462302	0.142792	3.23759	0.00120543	0.0288188
SNAPC5	ENSG00000174446	410.019	-0.301081	0.0929904	-3.23777	0.00120469	0.0288188
MAPKAPK5-AS1	ENSG00000234608	43.462	-0.494305	0.152828	-3.23439	0.00121901	0.0290937
TATDN3	ENSG00000203705	59.6887	-0.652619	0.201878	-3.23274	0.00122608	0.0292124
FAM173B	ENSG00000150756	67.5432	-0.719038	0.222732	-3.22826	0.00124546	0.0295311
PDE6B	ENSG00000133256	10.6785	0.808556	0.25042	3.22879	0.00124313	0.0295311
TIMP2	ENSG00000035862	140.043	-0.492183	0.152464	-3.22818	0.0012458	0.0295311
ZNF451	ENSG00000112200	184.222	0.367749	0.114128	3.22226	0.00127186	0.0300977
ADAM23	ENSG00000114948	9.94272	-0.812962	0.252365	-3.22137	0.00127579	0.0301365
HAUS1	ENSG00000152240	247.162	-0.255986	0.0794811	-3.22071	0.00127874	0.0301365
SLC25A25	ENSG00000148339	12.5526	0.769066	0.238808	3.22043	0.00127997	0.0301365
TPGS2	ENSG00000134779	864.701	-0.232766	0.072293	-3.21975	0.00128301	0.0301571
CDK19	ENSG00000155111	35.2357	0.702419	0.218371	3.21663	0.00129704	0.0303846
TMCC1	ENSG00000172765	45.7828	-0.694126	0.215787	-3.21672	0.00129663	0.0303846
FST	ENSG00000134363	32.5276	0.790769	0.245915	3.21562	0.00130163	0.0304412
ZNF777	ENSG00000196453	3.61124	0.805249	0.250546	3.21397	0.00130913	0.0305653
CHP1	ENSG00000187446	794.658	-0.342664	0.106635	-3.21345	0.00131152	0.03057
AC093673.1	ENSG00000232533	90.8541	-0.540108	0.168174	-3.21161	0.00131995	0.0306641
FAM69A	ENSG00000154511	45.4125	0.580802	0.18084	3.21169	0.00131957	0.0306641
UHRF2	ENSG00000147854	102.737	0.626858	0.195228	3.2109	0.00132319	0.0306884
LANCL3	ENSG00000147036	14.1414	-0.694954	0.216523	-3.20962	0.00132912	0.0307747
KNL1	ENSG00000137812	98.4716	0.526977	0.164234	3.20869	0.0013334	0.0308118
PIAS1	ENSG00000033800	100.141	0.521384	0.16251	3.20832	0.00133513	0.0308118
DDAH2	ENSG00000213722	196.2	0.318275	0.099219	3.2078	0.00133753	0.0308161
MBD2	ENSG00000134046	22.0034	-0.772142	0.24075	-3.20724	0.00134016	0.0308259
MRPS7	ENSG00000125445	735.462	-0.32932	0.102736	-3.20548	0.00134837	0.0309637
ANKLE2	ENSG00000176915	149.938	0.512226	0.159861	3.2042	0.00135438	0.0310345
CNOT9	ENSG00000144580	482.303	-0.260957	0.0814693	-3.20313	0.00135942	0.0310345
SUFU	ENSG00000107882	17.854	-0.745735	0.232765	-3.20382	0.00135618	0.0310345
WDR78	ENSG00000152763	10.1853	-0.809412	0.252709	-3.20294	0.00136034	0.0310345
C21orf2	ENSG00000160226	9.09524	0.804145	0.25122	3.20096	0.00136973	0.031151
CA5BP1	ENSG00000186312	170.983	-0.510998	0.159641	-3.20092	0.00136991	0.031151
AL390719.1	ENSG00000217801	5.00758	-0.760924	0.2381	-3.19581	0.00139438	0.0315531
PIN1	ENSG00000127445	504.571	-0.354332	0.110869	-3.19596	0.00139368	0.0315531
FADS2	ENSG00000134824	275.479	0.491724	0.15392	3.19468	0.00139988	0.0315674
NIPAL3	ENSG00000001461	196.086	-0.519013	0.162452	-3.19488	0.0013989	0.0315674
ZNF768	ENSG00000169957	6.48622	0.808532	0.253119	3.19428	0.00140179	0.0315674
P2RX5-TAX1BP3	ENSG00000257950	4.25847	-0.773913	0.242386	-3.19289	0.00140856	0.0316178
TWF2	ENSG00000247596	142.015	0.398999	0.12495	3.19328	0.00140668	0.0316178
IMMT	ENSG00000132305	216.962	0.473555	0.148389	3.19131	0.00141629	0.0316617
TDRKH	ENSG00000182134	123.487	0.48598	0.152292	3.1911	0.00141731	0.0316617
TMEM177	ENSG00000144120	72.5528	-0.545277	0.17086	-3.19138	0.00141597	0.0316617
CCDC77	ENSG00000120647	72.688	0.550525	0.172557	3.1904	0.00142075	0.0316877
AC073389.1	ENSG00000268584	4.12905	-0.78705	0.246798	-3.18904	0.00142746	0.0317446
ACOT9	ENSG00000123130	271.167	0.286272	0.0898084	3.18758	0.00143467	0.0317446
LAMP3	ENSG00000078081	5.88007	0.783036	0.245606	3.18818	0.00143171	0.0317446
MYH11	ENSG00000133392	1.83738	-0.714928	0.224259	-3.18796	0.00143279	0.0317446
NPAT	ENSG00000149308	72.0111	0.477893	0.149891	3.18826	0.00143131	0.0317446
PRMT9	ENSG00000164169	19.4131	-0.775342	0.243537	-3.18366	0.00145423	0.0321266
FAM8A1	ENSG00000137414	41.8	-0.65786	0.206782	-3.18143	0.00146552	0.0323247
SENP2	ENSG00000163904	169.035	-0.393119	0.12364	-3.17956	0.00147499	0.0324823
GNPDA2	ENSG00000163281	78.3169	0.371837	0.116966	3.17903	0.00147771	0.032491
DNAJB5	ENSG00000137094	15.4947	0.71234	0.224123	3.17834	0.00148121	0.0324918
IKBKB	ENSG00000104365	23.8008	0.784555	0.246862	3.17811	0.0014824	0.0324918
ACTR6	ENSG00000075089	107.171	0.516568	0.162647	3.17601	0.00149315	0.0325828
MRPS11	ENSG00000181991	138.326	0.440204	0.138606	3.17593	0.00149356	0.0325828
RLIM	ENSG00000131263	103.881	0.416971	0.131266	3.17654	0.00149044	0.0325828
CHST11	ENSG00000171310	19.2667	0.742192	0.233789	3.17462	0.00150032	0.0326793
HOXB7	ENSG00000260027	172.861	-0.459096	0.144724	-3.17221	0.00151282	0.0329002
ACBD4	ENSG00000181513	3.48526	-0.793176	0.250191	-3.17027	0.00152295	0.0329665
LINC-PINT	ENSG00000231721	10.2965	-0.751854	0.237143	-3.17046	0.00152196	0.0329665
PHC1	ENSG00000111752	9.46387	-0.786479	0.248027	-3.17094	0.00151949	0.0329665
SLC16A2	ENSG00000147100	26.3994	0.671477	0.211843	3.16969	0.00152601	0.0329817
DENND1A	ENSG00000119522	32.7381	0.608914	0.192147	3.16899	0.00152969	0.0330101
MSH6	ENSG00000116062	62.709	0.572157	0.180733	3.16576	0.0015468	0.0333279
PREX1	ENSG00000124126	23.2771	0.634017	0.200405	3.16367	0.00155791	0.0335155
AP1AR	ENSG00000138660	53.9357	0.61457	0.19432	3.16267	0.00156331	0.0335799
ETFDH	ENSG00000171503	28.725	0.727462	0.23023	3.15972	0.00157922	0.0338696
TMCO4	ENSG00000162542	9.55281	-0.777359	0.246132	-3.1583	0.00158693	0.0339826
ERAL1	ENSG00000132591	306.048	0.31865	0.100928	3.15721	0.00159285	0.0340572
DLGAP5	ENSG00000126787	166.004	0.522284	0.16554	3.15502	0.00160485	0.0342613
MROH6	ENSG00000204839	2.88616	0.675065	0.214086	3.15325	0.00161463	0.0344176
PGK1	ENSG00000102144	1775.04	0.185404	0.0588353	3.15123	0.00162583	0.0346034
CKS2	ENSG00000123975	942.525	0.354484	0.112626	3.14743	0.00164713	0.0349691
SH2B1	ENSG00000178188	12.7794	-0.683422	0.217148	-3.14727	0.00164802	0.0349691
AQR	ENSG00000021776	73.5054	0.514686	0.163603	3.14594	0.00165554	0.0349691
ARSK	ENSG00000164291	36.488	0.685904	0.218005	3.14628	0.0016536	0.0349691
MAP3K12	ENSG00000139625	2.89012	0.657137	0.20885	3.14645	0.00165264	0.0349691
DUSP7	ENSG00000164086	47.7984	-0.562682	0.178924	-3.14481	0.00166196	0.0350519
BRAT1	ENSG00000106009	79.9425	0.604953	0.192467	3.14315	0.00167141	0.0351449
NSRP1	ENSG00000126653	488.216	-0.400619	0.12745	-3.14334	0.00167034	0.0351449
RUSC1	ENSG00000160753	191.995	0.363076	0.11554	3.14242	0.00167556	0.0351791
KIAA1522	ENSG00000162522	10.247	0.749585	0.238581	3.14185	0.00167882	0.0351948
CHORDC1	ENSG00000110172	168.018	0.40688	0.129566	3.14033	0.00168755	0.0352719
FNIP2	ENSG00000052795	17.4276	-0.760262	0.242077	-3.14058	0.00168614	0.0352719
SYTL3	ENSG00000164674	3.24446	-0.613593	0.195492	-3.13871	0.00169695	0.0353624
TTC25	ENSG00000204815	2.87226	0.746164	0.237726	3.13876	0.00169666	0.0353624
BOD1	ENSG00000145919	322.034	-0.378612	0.120712	-3.13649	0.00170983	0.0355778
LRRC66	ENSG00000188993	3.50302	-0.612287	0.195256	-3.13582	0.00171374	0.0356059
ZDHHC9	ENSG00000188706	137.467	-0.474696	0.151412	-3.13512	0.00171784	0.0356381
DUS4L	ENSG00000105865	47.1705	0.556977	0.177948	3.13	0.00174804	0.0361038
MIRLET7BHG	ENSG00000197182	9.03206	-0.787922	0.251728	-3.13005	0.00174775	0.0361038
SOX9-AS1	ENSG00000234899	4.21044	-0.772227	0.246674	-3.13056	0.00174473	0.0361038
METAP1	ENSG00000164024	102.264	0.527084	0.168516	3.1278	0.00176118	0.0363214
GALNT13	ENSG00000144278	20.147	-0.716016	0.229054	-3.12596	0.00177223	0.0364416
HPSE	ENSG00000173083	4.07303	0.743081	0.237688	3.12628	0.00177032	0.0364416
APOLD1	ENSG00000178878	20.6312	0.696861	0.223116	3.12332	0.00178826	0.0365601
RELT	ENSG00000054967	5.66111	0.771456	0.247034	3.12288	0.00179093	0.0365601
SCAMP1-AS1	ENSG00000245556	50.2415	-0.618046	0.19785	-3.12381	0.00178528	0.0365601
TEAD1	ENSG00000187079	129.908	-0.285047	0.0912925	-3.12235	0.00179414	0.0365601
TMEM221	ENSG00000188051	2.13737	-0.611213	0.195753	-3.12237	0.00179399	0.0365601
TPP1	ENSG00000166340	92.4939	0.455646	0.14586	3.12386	0.00178493	0.0365601
ZNF195	ENSG00000005801	97.8835	0.51035	0.16347	3.12198	0.00179639	0.0365601
ZNF345	ENSG00000251247	17.8578	-0.754452	0.24169	-3.12156	0.00179894	0.0365601
MAMDC2	ENSG00000165072	83.6757	0.484519	0.155295	3.11998	0.00180864	0.0366629
NDUFA10	ENSG00000130414	223.454	0.330085	0.105809	3.11963	0.00181077	0.0366629
ZNF586	ENSG00000083828	12.2283	0.785715	0.251876	3.11945	0.00181187	0.0366629
IL15	ENSG00000164136	23.5914	-0.695429	0.223069	-3.11755	0.00182364	0.0368387
LZTFL1	ENSG00000163818	50.2571	0.706575	0.226691	3.11691	0.00182759	0.0368387
TMEM241	ENSG00000134490	28.6575	0.693299	0.222442	3.11676	0.00182848	0.0368387
SLC51A	ENSG00000163959	2.26136	0.708746	0.227585	3.11421	0.00184439	0.0371058
CAPNS1	ENSG00000126247	111.85	-0.504206	0.162055	-3.11132	0.00186253	0.0374167
C10orf143	ENSG00000237489	8.81913	-0.745304	0.239613	-3.11045	0.00186805	0.0374738
ZNF181	ENSG00000197841	32.8141	-0.575785	0.185247	-3.1082	0.0018823	0.0377055
SEPT4	ENSG00000108387	93.1252	-0.411168	0.132335	-3.10702	0.00188985	0.0378024
AL928654.2	ENSG00000251602	18.829	-0.744093	0.239591	-3.10568	0.00189845	0.0379201
PGRMC2	ENSG00000164040	36.8703	-0.583936	0.188111	-3.1042	0.00190793	0.0380551
CLK1	ENSG00000013441	57.6049	0.634303	0.204368	3.10373	0.00191095	0.038061
FBXO11	ENSG00000138081	20.8319	0.720111	0.232156	3.10185	0.00192318	0.0382498
HMGB2	ENSG00000164104	454.822	0.435568	0.140492	3.10031	0.00193316	0.0383938
ZNF597	ENSG00000167981	9.70694	-0.770906	0.248781	-3.09873	0.00194352	0.0385447
KCTD18	ENSG00000155729	23.7066	0.718804	0.232049	3.09764	0.00195071	0.0385776
PXYLP1	ENSG00000155893	74.7979	0.525664	0.169698	3.09765	0.00195062	0.0385776
AP3M1	ENSG00000185009	191.533	0.503445	0.162614	3.09596	0.00196179	0.0387419
RNF139-AS1	ENSG00000245149	4.84818	0.724684	0.234232	3.09388	0.0019756	0.0389595
DOCK6	ENSG00000130158	8.86519	-0.776815	0.251275	-3.0915	0.00199151	0.0392098
PCGF5	ENSG00000180628	413.961	-0.22307	0.0721673	-3.09102	0.00199472	0.0392098
PSMD11	ENSG00000108671	1222.39	-0.299952	0.0970494	-3.09072	0.00199672	0.0392098
AC006277.1	ENSG00000279452	1.76455	0.722554	0.233836	3.09001	0.00200151	0.0392443
HLCS	ENSG00000159267	62.3429	0.560254	0.181334	3.08962	0.0020041	0.0392443
BABAM1	ENSG00000105393	93.2214	-0.333316	0.107947	-3.08778	0.00201658	0.0394335
THOP1	ENSG00000172009	56.3266	0.65565	0.212468	3.08588	0.00202951	0.0396308
TRAM2	ENSG00000065308	118.616	-0.410717	0.133119	-3.08533	0.00203325	0.0396484
BCL2L11	ENSG00000153094	6.63426	0.759968	0.246427	3.08395	0.00204269	0.0396674
GALNT10	ENSG00000164574	10.35	0.74772	0.242488	3.08353	0.00204559	0.0396674
MAD2L1	ENSG00000164109	472.492	0.347216	0.112595	3.08377	0.00204398	0.0396674
SNCA	ENSG00000145335	14.3082	-0.697897	0.22625	-3.08462	0.0020381	0.0396674
CEP57	ENSG00000166037	244.706	-0.384204	0.124766	-3.0794	0.00207415	0.0401654
UBE2V1	ENSG00000244687	11.2473	-0.768336	0.24957	-3.07864	0.00207949	0.0402131
FOXJ2	ENSG00000065970	13.7394	0.748789	0.243435	3.07593	0.00209851	0.040389
NDUFV3	ENSG00000160194	258.228	-0.286706	0.0932161	-3.07571	0.00210001	0.040389
POU2F2	ENSG00000028277	5.35483	0.726549	0.236188	3.07615	0.00209696	0.040389
SKIV2L	ENSG00000204351	33.5467	0.680288	0.221182	3.07569	0.00210016	0.040389
CYFIP1	ENSG00000273749	118.381	0.466798	0.151816	3.07476	0.00210671	0.0404593
LYSMD3	ENSG00000176018	62.1615	0.55385	0.180188	3.07374	0.00211395	0.0405426
CHMP1B	ENSG00000255112	64.2481	-0.431078	0.140321	-3.0721	0.0021256	0.0407101
LTBP2	ENSG00000119681	15.47	0.659392	0.214739	3.07066	0.00213584	0.0407943
PLA2G3	ENSG00000100078	15.4605	-0.777367	0.253134	-3.07097	0.00213364	0.0407943
FRMD6-AS1	ENSG00000273888	7.31179	0.763329	0.248631	3.07012	0.0021397	0.0408122
LRCH4	ENSG00000077454	3.61201	0.767033	0.249939	3.06888	0.00214864	0.0408915
SETD2	ENSG00000181555	96.8637	-0.611966	0.19942	-3.06873	0.00214972	0.0408915
PRKACB	ENSG00000142875	112.505	-0.565889	0.18451	-3.06699	0.00216228	0.0410744
PHYHIP	ENSG00000168490	2.96398	0.666615	0.217416	3.06609	0.00216881	0.0410868
ZIM2-AS1	ENSG00000269793	2.20267	0.640273	0.20882	3.06614	0.0021684	0.0410868
IKZF4	ENSG00000123411	7.94997	-0.773047	0.252223	-3.06494	0.00217716	0.0411333
SGSM2	ENSG00000141258	11.9561	-0.699465	0.228207	-3.06504	0.00217641	0.0411333
DHRS7	ENSG00000100612	130.329	-0.418508	0.136624	-3.0632	0.00218983	0.0413167
JRK	ENSG00000234616	5.61264	0.732331	0.239108	3.06277	0.00219301	0.0413209
NT5C2	ENSG00000076685	31.6479	0.589124	0.192462	3.06099	0.00220605	0.0415107
AL445305.1	ENSG00000213036	1.86643	-0.66322	0.216989	-3.05646	0.00223966	0.0420205
LPIN3	ENSG00000132793	1.7411	0.588093	0.192456	3.05572	0.00224519	0.0420205
SPARC	ENSG00000113140	2146.37	0.26315	0.0861152	3.05579	0.00224469	0.0420205
TAF12	ENSG00000120656	252.749	-0.32416	0.106068	-3.05615	0.00224197	0.0420205
MAP4K2	ENSG00000168067	9.39527	0.741018	0.242548	3.05514	0.00224953	0.0420454
AC012360.3	ENSG00000272994	16.6669	0.734737	0.240644	3.05321	0.00226407	0.0422042
TMEM150C	ENSG00000249242	4.09514	0.734711	0.240607	3.05357	0.00226138	0.0422042
CXCL14	ENSG00000145824	75.4657	-0.697515	0.228497	-3.05263	0.00226847	0.0422298
ZDHHC3	ENSG00000163812	237.834	-0.281488	0.0922239	-3.05223	0.00227151	0.0422301
AC009779.2	ENSG00000258056	9.3653	0.772052	0.253001	3.05158	0.00227639	0.0422646
ACOT8	ENSG00000101473	37.5029	-0.5277	0.173113	-3.0483	0.0023014	0.0426643
FAM222B	ENSG00000173065	83.6591	-0.443836	0.145637	-3.04756	0.00230708	0.0426643
KHSRP	ENSG00000088247	64.6127	-0.39298	0.128932	-3.04795	0.00230408	0.0426643
REXO4	ENSG00000148300	85.1454	0.472895	0.155194	3.04712	0.00231045	0.0426699
PHTF1	ENSG00000116793	118.318	-0.479346	0.157376	-3.04586	0.00232016	0.0427926
COQ5	ENSG00000110871	207.276	-0.27006	0.0886976	-3.04473	0.00232888	0.042891
RBM25	ENSG00000119707	155.144	-0.387417	0.127257	-3.04438	0.00233163	0.042891
LPGAT1	ENSG00000123684	77.5026	-0.504208	0.165777	-3.04149	0.00235408	0.043247
ARSB	ENSG00000113273	42.1253	-0.441532	0.145226	-3.04031	0.00236338	0.0433607
EBPL	ENSG00000123179	66.178	-0.567965	0.18707	-3.03611	0.00239651	0.0438532
SNIP1	ENSG00000163877	13.8455	0.74537	0.245494	3.03621	0.00239574	0.0438532
MRPL22	ENSG00000082515	482.39	-0.309632	0.102008	-3.03537	0.00240244	0.0439043
SUMF2	ENSG00000129103	147.918	0.292477	0.0963718	3.03488	0.00240628	0.043917
SH3TC2-DT	ENSG00000250072	11.4519	-0.762543	0.25136	-3.03367	0.00241601	0.044037
ADPRM	ENSG00000170222	22.7023	-0.709839	0.234348	-3.02899	0.0024537	0.0445495
PANK3	ENSG00000120137	126.959	-0.443745	0.146494	-3.0291	0.00245287	0.0445495
SLC2A11	ENSG00000133460	3.05141	0.70117	0.231457	3.02938	0.0024506	0.0445495
AL359075.1	ENSG00000242193	24.5666	0.725672	0.239682	3.02765	0.00246467	0.0445544
GPR155	ENSG00000163328	18.5022	-0.766643	0.253235	-3.02739	0.00246673	0.0445544
IREB2	ENSG00000136381	69.9436	-0.53502	0.176671	-3.02834	0.00245899	0.0445544
LINC00909	ENSG00000264247	20.9834	-0.614151	0.202837	-3.0278	0.00246338	0.0445544
BIRC2	ENSG00000110330	147.125	0.369193	0.122005	3.02606	0.00247762	0.044578
MINPP1	ENSG00000107789	93.7818	0.401771	0.132761	3.02628	0.00247582	0.044578
TBCEL	ENSG00000154114	17.5823	0.743758	0.245751	3.02647	0.00247428	0.044578
C16orf70	ENSG00000125149	21.0837	0.582991	0.192686	3.02559	0.00248145	0.0445894
CACNB1	ENSG00000067191	2.26033	-0.733776	0.242564	-3.02508	0.00248564	0.0446074
AP003390.1	ENSG00000254854	2.8124	0.632044	0.209177	3.02157	0.00251468	0.0446692
ARMCX1	ENSG00000126947	91.3653	0.443348	0.146649	3.0232	0.0025012	0.0446692
IFT122	ENSG00000163913	28.6183	0.605735	0.200428	3.02221	0.00250936	0.0446692
NXF1	ENSG00000162231	126.119	0.425533	0.140707	3.02426	0.00249242	0.0446692
SASS6	ENSG00000156876	41.2265	-0.418813	0.138548	-3.02288	0.00250383	0.0446692
SHC3	ENSG00000148082	32.296	0.651418	0.215533	3.02237	0.00250808	0.0446692
SNHG14	ENSG00000224078	19.6156	-0.744836	0.246495	-3.02171	0.00251351	0.0446692
ZNF485	ENSG00000198298	31.3313	-0.70115	0.231935	-3.02305	0.0025024	0.0446692
ZSCAN2	ENSG00000176371	1.96662	0.717466	0.237572	3.02	0.00252774	0.0448441
IQCD	ENSG00000166578	6.73039	-0.756464	0.250607	-3.01852	0.0025401	0.0450062
ZNF334	ENSG00000198185	37.9457	-0.645635	0.213935	-3.0179	0.00254531	0.0450414
YIPF2	ENSG00000130733	29.3105	-0.574364	0.190401	-3.01659	0.00255633	0.0451791
AC015871.3	ENSG00000278600	4.33492	-0.740725	0.24577	-3.01389	0.00257921	0.0455258
AGTRAP	ENSG00000177674	74.0498	0.462255	0.153444	3.01253	0.00259078	0.0455573
KDM2A	ENSG00000173120	17.874	0.669543	0.222226	3.01288	0.00258778	0.0455573
SOX13	ENSG00000143842	40.086	-0.597411	0.198275	-3.01305	0.00258637	0.0455573
ATF4	ENSG00000128272	168.047	0.486321	0.161468	3.01188	0.00259638	0.0455983
AL691432.2	ENSG00000272106	14.4565	-0.701981	0.233217	-3.00999	0.0026126	0.0457982
MMACHC	ENSG00000132763	16.4581	-0.755817	0.25112	-3.00979	0.00261432	0.0457982
PITRM1	ENSG00000107959	128.96	0.468793	0.155856	3.00786	0.00263097	0.046032
HEMK1	ENSG00000114735	27.0577	-0.667632	0.221995	-3.00742	0.00263478	0.0460411
ZADH2	ENSG00000180011	17.1824	-0.661456	0.219977	-3.00693	0.00263898	0.0460568
AL592293.1	ENSG00000215237	3.51456	-0.737178	0.245212	-3.00629	0.00264456	0.0460684
ZC3H15	ENSG00000065548	382.465	-0.381943	0.127056	-3.0061	0.00264625	0.0460684
NR2C2	ENSG00000177463	21.6864	-0.626622	0.208594	-3.00403	0.0026643	0.046325
C16orf72	ENSG00000182831	65.2552	-0.585698	0.195064	-3.0026	0.00267685	0.0464854
BAG5	ENSG00000166170	152.569	0.442316	0.147368	3.00144	0.00268707	0.0466049
CTPS2	ENSG00000047230	29.2928	0.758445	0.25289	2.99911	0.00270769	0.0469041
DNMBP	ENSG00000107554	39.0258	0.61658	0.205677	2.9978	0.00271937	0.0470482
ASPSCR1	ENSG00000169696	54.7432	0.583875	0.194796	2.99736	0.00272331	0.0470581
PRDM11	ENSG00000019485	4.12832	-0.758773	0.253274	-2.99586	0.0027367	0.047231
MRPS33	ENSG00000090263	287.963	-0.263371	0.0879645	-2.99406	0.00275289	0.0474367
TRIM24	ENSG00000122779	110.905	-0.549	0.18338	-2.99378	0.00275542	0.0474367
RHBDD2	ENSG00000005486	380.862	-0.325917	0.108882	-2.9933	0.00275975	0.0474528
PARP10	ENSG00000178685	7.21505	0.754653	0.252326	2.99079	0.00278261	0.0477328
ZSCAN12	ENSG00000158691	33.2758	0.608243	0.203374	2.99076	0.00278288	0.0477328
AL928921.2	ENSG00000284693	5.05665	-0.755778	0.2528	-2.98963	0.00279319	0.0478509
MROH8	ENSG00000101353	2.77988	-0.735008	0.246025	-2.98754	0.00281233	0.0481198
ZMPSTE24	ENSG00000084073	282.269	0.309864	0.103755	2.9865	0.00282188	0.048224
GNAQ	ENSG00000156052	91.5096	-0.482736	0.161725	-2.98492	0.00283648	0.0483552
ILVBL	ENSG00000105135	53.3865	0.484929	0.162442	2.98525	0.00283345	0.0483552
ROPN1L	ENSG00000145491	2.68876	0.637148	0.213581	2.98317	0.00285276	0.0485734
GLDC	ENSG00000178445	79.5539	0.353475	0.118526	2.98226	0.00286129	0.0486506
HHLA3	ENSG00000197568	13.8319	0.697754	0.234022	2.98157	0.00286775	0.0486506
ZNF311	ENSG00000197935	13.5046	-0.735992	0.246841	-2.98165	0.00286699	0.0486506
MAP3K7	ENSG00000135341	113.713	0.505143	0.169484	2.98048	0.00287796	0.0487646
STIP1	ENSG00000168439	639.848	0.315044	0.10575	2.97913	0.00289066	0.0489204
DPYD	ENSG00000188641	53.6472	0.53586	0.179963	2.97761	0.00290504	0.0491042
PSMA7	ENSG00000101182	5395.32	-0.360257	0.121026	-2.97669	0.00291381	0.049193
AC016727.1	ENSG00000270820	4.89325	-0.747076	0.251184	-2.97422	0.00293735	0.0494112
REV3L	ENSG00000009413	104.235	-0.607542	0.20425	-2.9745	0.00293469	0.0494112
SYT1	ENSG00000067715	31.0009	-0.506897	0.170407	-2.97462	0.00293348	0.0494112
ARL5B	ENSG00000165997	47.1369	0.610047	0.205352	2.97074	0.00297085	0.0497527
HSD17B11	ENSG00000198189	59.8898	0.425694	0.143262	2.97144	0.00296405	0.0497527
LINC00271	ENSG00000231028	6.16853	-0.670631	0.22578	-2.97029	0.00297523	0.0497527
NIPSNAP2	ENSG00000146729	471.17	-0.262174	0.0882662	-2.97026	0.00297547	0.0497527
AFF1	ENSG00000172493	17.9906	0.752276	0.253346	2.96936	0.00298419	0.0498358
GOT1	ENSG00000120053	142.083	0.33801	0.11386	2.96865	0.00299115	0.0498358
RRAGA	ENSG00000155876	418.326	0.352283	0.11866	2.96883	0.00298932	0.0498358
