# Supplementary material for: Spatial organization-dependent EphA2 transcriptional responses revealed by ligand nanocalipers
Source: Nucleic Acids Res. 2020 Apr 30;48(10):5777–87. doi: 10.1093/nar/gkaa274 (PMC7261182; doi:10.1093/nar/gkaa274)
Supplement: gkaa274_Supplemental_Files [file gkaa274_supplemental_files.zip › Supplementary Table S3 Nanocaliper RNA-seq data.xlsx]

## Sheet: NC-0
gene_name	ensembl_id	baseMean	log2FoldChange	lfcSE	stat	pvalue	padj
EGR1	ENSG00000120738	318.187	-1.29916	0.112288	-11.5699	5.85e-31	9.11e-27
GEMIN6	ENSG00000152147	481.196	-0.430589	0.0766999	-5.61395	1.98e-08	7.7e-05
CALCOCO1	ENSG00000012822	74.1681	0.792012	0.145352	5.44891	5.07e-08	0.000157791
KRBOX4	ENSG00000147121	228.013	0.566685	0.109891	5.15681	2.51e-07	0.000558659
TRIM69	ENSG00000185880	302.55	-0.50216	0.0969055	-5.18196	2.2e-07	0.000558659
PRICKLE3	ENSG00000012211	83.6839	0.811906	0.162922	4.98342	6.25e-07	0.00121569
RASSF3	ENSG00000153179	271.18	-0.494527	0.105313	-4.6958	2.66e-06	0.00375851
ZNF615	ENSG00000197619	48.7647	0.826064	0.175722	4.70098	2.59e-06	0.00375851
STXBP4	ENSG00000166263	93.8277	0.718623	0.154154	4.66171	3.14e-06	0.00406835
PITX2	ENSG00000164093	25.2307	-0.840965	0.183313	-4.58758	4.48e-06	0.00498635
TMEM62	ENSG00000137842	126.322	0.627626	0.137814	4.55416	5.26e-06	0.00511888
TJAP1	ENSG00000137221	220.297	0.53587	0.119294	4.49203	7.05e-06	0.00573407
DSEL	ENSG00000171451	70.0469	-0.674084	0.150371	-4.48281	7.37e-06	0.00573407
SNTA1	ENSG00000101400	182.86	0.590564	0.137441	4.29685	1.73e-05	0.0117978
AP4B1	ENSG00000134262	96.948	0.739031	0.172048	4.2955	1.74e-05	0.0117978
BNIP3L	ENSG00000104765	522.734	-0.395935	0.0939064	-4.21627	2.48e-05	0.0146699
CCNG1	ENSG00000113328	908.094	-0.315049	0.0749651	-4.20262	2.64e-05	0.0146699
NUAK2	ENSG00000163545	100.521	0.649446	0.154343	4.2078	2.58e-05	0.0146699
ZNF586	ENSG00000083828	36.9603	0.704946	0.168201	4.19109	2.78e-05	0.014903
PCOLCE	ENSG00000106333	479.524	0.423129	0.101308	4.17665	2.96e-05	0.0153521
PHKA1	ENSG00000067177	52.5649	0.725548	0.175247	4.14015	3.47e-05	0.0174302
CCDC102A	ENSG00000135736	93.7023	0.64386	0.156377	4.11737	3.83e-05	0.0186439
TIGD6	ENSG00000164296	41.6588	0.685763	0.167329	4.09828	4.16e-05	0.0196357
C3orf58	ENSG00000181744	54.7316	-0.747106	0.182765	-4.0878	4.35e-05	0.0199401
CDC45	ENSG00000093009	548.209	0.355401	0.0877926	4.04819	5.16e-05	0.0217245
BMS1	ENSG00000165733	517.034	0.398677	0.0984846	4.04811	5.16e-05	0.0217245
SLC35F2	ENSG00000110660	565.658	-0.330057	0.0821206	-4.01918	5.84e-05	0.0239261
SH3RF1	ENSG00000154447	348.274	-0.316836	0.0801112	-3.95496	7.65e-05	0.0305565
UBXN8	ENSG00000104691	315.477	-0.409624	0.103737	-3.94869	7.86e-05	0.0305833
ZNF160	ENSG00000170949	102.96	0.68731	0.174703	3.93416	8.35e-05	0.0317012
RNPEP	ENSG00000176393	431.521	0.342559	0.0875663	3.912	9.15e-05	0.0339295
MKNK2	ENSG00000099875	116.065	0.509468	0.130838	3.89389	9.86e-05	0.0348555
TRIB1	ENSG00000173334	50.3149	0.666964	0.171746	3.88344	0.00010299	0.0348555
CLDN10	ENSG00000134873	105.822	0.563677	0.146563	3.84597	0.000120076	0.0389446
PODXL	ENSG00000128567	115.81	0.574467	0.149758	3.83596	0.000125075	0.0397381
S1PR3	ENSG00000213694	65.3963	-0.675164	0.176422	-3.82699	0.00012972	0.0403898
MYBBP1A	ENSG00000132382	143.154	0.565538	0.148768	3.80149	0.000143831	0.0417548
NUCKS1	ENSG00000069275	1315.33	-0.363582	0.0959948	-3.78752	0.000152159	0.042107
ENTPD1-AS1	ENSG00000226688	27.1904	0.666289	0.176069	3.78426	0.000154169	0.042107
SGCD	ENSG00000170624	71.8886	-0.550345	0.146695	-3.75163	0.000175686	0.0448372
GTPBP6	ENSG00000178605	547.179	0.397297	0.10578	3.7559	0.000172722	0.0448372
ZNF774	ENSG00000196391	51.4775	-0.666377	0.177601	-3.7521	0.000175363	0.0448372
TMEM255B	ENSG00000184497	45.5351	-0.640521	0.171175	-3.7419	0.000182635	0.0451311
C14orf28	ENSG00000179476	33.6778	-0.686864	0.18344	-3.74436	0.000180855	0.0451311
VHL	ENSG00000134086	198.947	-0.490759	0.13204	-3.71674	0.00020181	0.0475975
BRPF1	ENSG00000156983	84.5333	0.622797	0.16859	3.69414	0.000220629	0.0490678
MCTP1	ENSG00000175471	147.652	0.522928	0.14146	3.69665	0.000218459	0.0490678
RABIF	ENSG00000183155	1079.53	-0.286146	0.0774102	-3.69649	0.000218598	0.0490678
TMED8	ENSG00000100580	87.2623	-0.520958	0.14197	-3.66948	0.000243041	0.0518309
RASSF2	ENSG00000101265	373.475	-0.354094	0.0966555	-3.66347	0.000248821	0.0520993
TPRG1L	ENSG00000158109	46.0355	0.651946	0.178067	3.66125	0.000250992	0.0520993
DYRK3	ENSG00000143479	108.517	0.49173	0.134678	3.65117	0.00026105	0.0534741
DHRS4-AS1	ENSG00000215256	76.3656	-0.602631	0.165237	-3.64708	0.000265242	0.0536271
PCDHGC4	ENSG00000242419	6.95836	0.614666	0.168798	3.64144	0.000271117	0.0541122
TCHP	ENSG00000139437	90.486	0.46823	0.129146	3.62558	0.000288311	0.0564358
MKL1	ENSG00000196588	127.01	0.549241	0.151554	3.62406	0.000290009	0.0564358
PIGV	ENSG00000060642	114.992	-0.607992	0.168288	-3.61281	0.000302892	0.0579649
PELO	ENSG00000152684	309.037	0.339993	0.0941614	3.61075	0.000305313	0.0579649
RGN	ENSG00000130988	45.5669	-0.59536	0.165482	-3.59773	0.000321008	0.0596684
SLC18B1	ENSG00000146409	198.395	-0.5852	0.162693	-3.59696	0.000321952	0.0596684
SLC9A6	ENSG00000198689	71.4221	-0.631206	0.176023	-3.58593	0.000335874	0.0615162
HARS2	ENSG00000112855	285.26	-0.493439	0.138305	-3.56776	0.000360047	0.0629706
PRRT1	ENSG00000204314	47.9297	0.589216	0.16504	3.57015	0.000356777	0.0629706
TADA2A	ENSG00000276234	125.613	0.585862	0.164477	3.56197	0.000368084	0.0629706
PRKAG1	ENSG00000181929	936.008	-0.237412	0.067224	-3.53166	0.000412955	0.0649382
LIN52	ENSG00000205659	315.329	-0.437819	0.123923	-3.53299	0.000410885	0.0649382
FCRLB	ENSG00000162746	61.9292	0.515935	0.146023	3.53325	0.00041049	0.0649382
B3GNTL1	ENSG00000175711	145.577	0.495531	0.139871	3.54277	0.000395953	0.0649382
STAP2	ENSG00000178078	164.998	0.470299	0.132812	3.5411	0.000398461	0.0649382
RAD51B	ENSG00000182185	56.711	0.595443	0.168416	3.53554	0.000406943	0.0649382
C1orf74	ENSG00000162757	69.785	0.511268	0.144992	3.52617	0.000421614	0.0656369
ANKRD9	ENSG00000156381	77.8922	0.446115	0.127389	3.50197	0.000461825	0.068921
NPY1R	ENSG00000164128	40.5898	0.563025	0.16056	3.50663	0.000453818	0.068921
SSH3	ENSG00000172830	37.0797	-0.591199	0.168713	-3.50417	0.000458026	0.068921
CNDP2	ENSG00000133313	483.703	0.347825	0.100135	3.47355	0.000513623	0.0733586
HOXC6	ENSG00000197757	59.7031	-0.537955	0.154682	-3.47782	0.0005055	0.0733586
PITX1	ENSG00000069011	140.534	0.435494	0.127014	3.42871	0.000606448	0.0828174
GPN2	ENSG00000142751	226.941	0.523346	0.152579	3.42999	0.000603602	0.0828174
ARV1	ENSG00000173409	317.65	-0.369845	0.107733	-3.43299	0.000596974	0.0828174
ADD3	ENSG00000148700	292.653	-0.429604	0.125572	-3.42116	0.00062354	0.0834169
POR	ENSG00000127948	682.214	0.374215	0.109927	3.4042	0.00066357	0.0860871
FUT10	ENSG00000172728	133.245	0.517703	0.152056	3.40469	0.000662393	0.0860871
CCDC157	ENSG00000187860	77.1557	-0.545187	0.160137	-3.4045	0.000662858	0.0860871
IL17RB	ENSG00000056736	22.128	0.6207	0.183307	3.38613	0.000708854	0.0882916
DCUN1D4	ENSG00000109184	400.351	-0.38376	0.113245	-3.38876	0.000702089	0.0882916
DENND1B	ENSG00000213047	91.815	-0.580889	0.171281	-3.39144	0.000695265	0.0882916
MIER2	ENSG00000105556	70.3484	0.598388	0.176931	3.38205	0.000719481	0.0888959
VIM-AS1	ENSG00000229124	25.5804	0.61851	0.183343	3.37351	0.000742158	0.090265
ATP13A2	ENSG00000159363	131.383	0.509263	0.15108	3.37082	0.000749441	0.0904442
COG5	ENSG00000164597	349.879	0.362784	0.107949	3.36071	0.000777434	0.09239
VCPKMT	ENSG00000100483	76.4691	-0.544699	0.163017	-3.34135	0.000833713	0.0975593
UCHL3	ENSG00000118939	47.0818	-0.538648	0.1616	-3.33322	0.000858468	0.0975593
PINK1	ENSG00000158828	109.983	0.395136	0.118546	3.3332	0.000858532	0.0975593
LRRC40	ENSG00000066557	250.047	-0.422703	0.127068	-3.3266	0.000879113	0.0984606
PKP3	ENSG00000184363	50.8373	0.609922	0.183238	3.32858	0.000872884	0.0984606
PLD3	ENSG00000105223	1296.27	0.2476	0.0745176	3.3227	0.000891496	0.0991344

## Sheet: NC-14
gene_name	ensembl_id	baseMean	log2FoldChange	lfcSE	stat	pvalue	padj
EGR1	ENSG00000120738	324.78	-1.36325	0.138399	-9.8501	6.85e-23	1.1e-18
TMEM255B	ENSG00000184497	38.759	-1.23157	0.178909	-6.88375	5.83e-12	4.7e-08
DUSP16	ENSG00000111266	59.8014	-1.11304	0.169749	-6.55696	5.49e-11	2.95e-07
RFT1	ENSG00000163933	287.916	0.494918	0.0902597	5.48326	4.18e-08	0.000134651
NR2C1	ENSG00000120798	196.752	0.593771	0.111541	5.32336	1.02e-07	0.00027375
MDC1	ENSG00000137337	138.907	0.613828	0.118789	5.16738	2.37e-07	0.000533477
PCOLCE	ENSG00000106333	502.721	0.403458	0.0794483	5.07824	3.81e-07	0.000614234
WDFY2	ENSG00000139668	151.653	-0.57596	0.113324	-5.0824	3.73e-07	0.000614234
FUT10	ENSG00000172728	151.438	0.659126	0.133548	4.9355	7.99e-07	0.00117187
GEMIN6	ENSG00000152147	526.406	-0.346974	0.0709894	-4.88769	1.02e-06	0.00128978
VHL	ENSG00000134086	212.872	-0.513658	0.107257	-4.78904	1.68e-06	0.00168452
RASSF2	ENSG00000101265	376.483	-0.49101	0.102778	-4.77737	1.78e-06	0.00168452
SLC12A4	ENSG00000124067	99.2551	-0.802044	0.16855	-4.75849	1.95e-06	0.0017472
CIAPIN1	ENSG00000005194	1261.61	-0.288011	0.0613291	-4.69616	2.65e-06	0.00213726
TRMU	ENSG00000100416	383.997	0.474552	0.101744	4.66417	3.1e-06	0.00237923
MAST4	ENSG00000069020	50.3144	-0.706038	0.152022	-4.6443	3.41e-06	0.00245064
CCNI	ENSG00000118816	2447.52	-0.316118	0.0683266	-4.62658	3.72e-06	0.00245064
POLR1E	ENSG00000137054	303.263	0.444043	0.0960174	4.62461	3.75e-06	0.00245064
MMAA	ENSG00000151611	29.8839	0.826621	0.179159	4.61391	3.95e-06	0.00245064
GJB1	ENSG00000169562	1277.66	-0.344006	0.074556	-4.61406	3.95e-06	0.00245064
SH3RF1	ENSG00000154447	369.569	-0.34654	0.0756866	-4.57862	4.68e-06	0.00279514
SGMS1	ENSG00000198964	158.557	0.473065	0.104859	4.51143	6.44e-06	0.00358027
TBC1D31	ENSG00000156787	95.1089	0.591094	0.132627	4.45683	8.32e-06	0.0039448
RAB12	ENSG00000206418	240.653	-0.607878	0.136239	-4.46186	8.13e-06	0.0039448
POMP	ENSG00000132963	10725.9	-0.194411	0.0442748	-4.39102	1.13e-05	0.00519757
THRA	ENSG00000126351	317.019	-0.413412	0.0949978	-4.3518	1.35e-05	0.00604751
TMEM62	ENSG00000137842	127.368	0.539692	0.124254	4.34346	1.4e-05	0.00611217
PYCARD	ENSG00000103490	222.405	-0.464697	0.107587	-4.31928	1.57e-05	0.00664219
THUMPD1	ENSG00000066654	530.357	-0.332964	0.0774468	-4.29926	1.71e-05	0.0070849
GNE	ENSG00000159921	105.202	0.664478	0.155542	4.27201	1.94e-05	0.00761826
AGPAT3	ENSG00000160216	267.025	-0.56164	0.131385	-4.27478	1.91e-05	0.00761826
EIF4A3	ENSG00000141543	2347.68	0.250972	0.0589985	4.25387	2.1e-05	0.00799165
ORC6	ENSG00000091651	560.706	0.261482	0.0616631	4.24049	2.23e-05	0.00799165
KCTD21	ENSG00000188997	32.3861	-0.74108	0.174751	-4.24077	2.23e-05	0.00799165
PSMA3-AS1	ENSG00000257621	158.674	0.512575	0.120707	4.24643	2.17e-05	0.00799165
TAF13	ENSG00000197780	162.432	-0.541449	0.128139	-4.22548	2.38e-05	0.00835754
STXBP4	ENSG00000166263	93.3079	0.615476	0.148327	4.14944	3.33e-05	0.0109671
DLX5	ENSG00000105880	54.9282	-0.739196	0.179414	-4.12006	3.79e-05	0.0122148
MPP3	ENSG00000161647	72.775	-0.703999	0.171238	-4.11122	3.94e-05	0.0124431
NUCKS1	ENSG00000069275	1395.15	-0.375106	0.0914729	-4.10073	4.12e-05	0.0127704
C6orf106	ENSG00000196821	383.081	-0.491812	0.120129	-4.09404	4.24e-05	0.0128969
CA5B	ENSG00000169239	21.3332	0.731742	0.179752	4.07084	4.68e-05	0.0137329
ACADSB	ENSG00000196177	118.443	-0.601938	0.148179	-4.06224	4.86e-05	0.0137762
TIGD6	ENSG00000164296	49.1687	0.70693	0.174704	4.04645	5.2e-05	0.0144563
MEG8	ENSG00000225746	86.9588	0.645623	0.160277	4.02818	5.62e-05	0.0153614
HLA-DMA	ENSG00000204257	50.0535	0.642668	0.160111	4.0139	5.97e-05	0.0157457
C3orf14	ENSG00000114405	430.866	-0.35464	0.0885221	-4.00623	6.17e-05	0.0157457
MFAP1	ENSG00000140259	572.748	0.443153	0.11055	4.00863	6.11e-05	0.0157457
TRIM14	ENSG00000106785	477.687	-0.341195	0.085688	-3.98183	6.84e-05	0.0167071
BBS10	ENSG00000179941	75.3578	0.637511	0.16002	3.98395	6.78e-05	0.0167071
PLEKHA4	ENSG00000105559	221.999	-0.430036	0.109092	-3.94196	8.08e-05	0.0187634
RPS27L	ENSG00000185088	1813.63	-0.188443	0.0479424	-3.93061	8.47e-05	0.0190037
ZNF239	ENSG00000196793	114.796	-0.615103	0.156505	-3.93025	8.49e-05	0.0190037
PSKH1	ENSG00000159792	203.274	-0.550097	0.14029	-3.92114	8.81e-05	0.0194659
COL6A1	ENSG00000142156	550.377	0.44312	0.113366	3.90877	9.28e-05	0.0200019
TARSL2	ENSG00000185418	125.441	-0.603142	0.154333	-3.90807	9.3e-05	0.0200019
EIF2AK3	ENSG00000172071	40.1026	0.676635	0.173375	3.90273	9.51e-05	0.0201791
RANBP6	ENSG00000137040	168.762	0.508139	0.130439	3.89561	9.8e-05	0.0205112
PIGU	ENSG00000101464	319.626	0.531574	0.1372	3.87445	0.000106867	0.0216203
NXF1	ENSG00000162231	606.45	0.422338	0.109033	3.87349	0.00010729	0.0216203
AASDH	ENSG00000157426	53.5345	-0.649044	0.167965	-3.86415	0.000111476	0.0219199
KLHDC8A	ENSG00000162873	432.339	-0.40358	0.104883	-3.84791	0.00011913	0.0225983
RNF122	ENSG00000133874	27.9445	0.675442	0.176382	3.82942	0.000128447	0.0240823
TMEM115	ENSG00000126062	416.058	0.41002	0.107383	3.81829	0.00013438	0.0249051
GOLGA5	ENSG00000066455	337.63	0.392807	0.103148	3.80819	0.000139989	0.0250798
POR	ENSG00000127948	720.183	0.359388	0.0947292	3.79385	0.00014833	0.0262821
RNPEP	ENSG00000176393	446.274	0.289217	0.0763715	3.78697	0.000152493	0.026726
NDUFS2	ENSG00000158864	2677.39	0.254722	0.0678414	3.75466	0.000173577	0.0300941
STAT5A	ENSG00000126561	110.328	-0.602702	0.160972	-3.74414	0.00018101	0.0309771
PAQR7	ENSG00000182749	83.8888	-0.546723	0.146102	-3.74207	0.000182512	0.0309771
MPHOSPH6	ENSG00000135698	916.653	-0.278833	0.0746582	-3.73479	0.000187873	0.0312296
SIX5	ENSG00000177045	9.3049	0.625105	0.167907	3.72292	0.00019693	0.032401
KRBOX4	ENSG00000147121	221.485	0.362784	0.0980454	3.70016	0.00021546	0.0345254
ZFYVE27	ENSG00000155256	201.266	0.531247	0.143975	3.68986	0.00022438	0.0345254
ZNF570	ENSG00000171827	57.2149	0.624665	0.169198	3.69192	0.00022257	0.0345254
MICA	ENSG00000204520	904.473	0.339539	0.0918653	3.69605	0.000218982	0.0345254
APOBEC3C	ENSG00000244509	923.921	-0.346815	0.0940256	-3.68851	0.000225569	0.0345254
CCPG1	ENSG00000260916	23.2287	-0.660487	0.178446	-3.70132	0.000214484	0.0345254
MDFI	ENSG00000112559	68.1652	-0.50952	0.138777	-3.67151	0.000241124	0.0346578
CRBN	ENSG00000113851	432.21	-0.310212	0.0844657	-3.67263	0.000240065	0.0346578
MTIF3	ENSG00000122033	1594.13	-0.264118	0.0719028	-3.67327	0.000239466	0.0346578
THYN1	ENSG00000151500	852.237	-0.29161	0.0794655	-3.66964	0.000242888	0.0346578
MCM6	ENSG00000076003	565.87	0.325812	0.0894477	3.64249	0.000270013	0.0363037
CGREF1	ENSG00000138028	65.8723	-0.617578	0.169556	-3.64233	0.000270184	0.0363037
SENP8	ENSG00000166192	34.9584	0.627755	0.172235	3.64476	0.000267644	0.0363037
PRPF8	ENSG00000174231	737.88	0.425892	0.116642	3.65128	0.000260935	0.0363037
ZNF649	ENSG00000198093	117.728	-0.480733	0.131925	-3.644	0.000268437	0.0363037
MIEF1	ENSG00000100335	263.71	-0.454537	0.12519	-3.63078	0.000282565	0.0376535
MGRN1	ENSG00000102858	166.797	-0.440784	0.121778	-3.61958	0.000295077	0.038475
KAT8	ENSG00000103510	277.82	0.383978	0.106104	3.61887	0.000295888	0.038475
YWHAG	ENSG00000170027	1562.28	-0.351838	0.0976914	-3.60153	0.000316349	0.0404826
ZNF250	ENSG00000196150	108.769	0.605527	0.168705	3.58926	0.000331618	0.0419747
VIM-AS1	ENSG00000229124	26.8865	0.643689	0.1794	3.58801	0.000333215	0.0419747
CEP162	ENSG00000135315	74.3598	0.618403	0.172705	3.58068	0.000342697	0.0428344
APLP2	ENSG00000084234	1898.9	0.306277	0.0856745	3.57489	0.000350378	0.0430691
NDUFB2	ENSG00000090266	7007.25	-0.268357	0.0751326	-3.57178	0.000354557	0.0430691
SIRT4	ENSG00000089163	25.7191	0.629955	0.176665	3.56582	0.000362722	0.0433224
RMDN2	ENSG00000115841	18.6885	0.627723	0.176352	3.55948	0.000371585	0.0438432
BLZF1	ENSG00000117475	274.333	-0.307585	0.0864288	-3.55882	0.000372521	0.0438432
PPP1CB	ENSG00000213639	3719.04	-0.297099	0.0838455	-3.54341	0.000394987	0.0442276
ENO3	ENSG00000108515	118.649	-0.477119	0.134591	-3.54496	0.000392672	0.0442276
KDM3A	ENSG00000115548	87.6115	0.540778	0.152463	3.54694	0.000389738	0.0442276
MRS2	ENSG00000124532	589.071	-0.388542	0.109552	-3.54664	0.000390179	0.0442276
TOMM7	ENSG00000196683	3985.9	-0.280226	0.0788922	-3.55202	0.00038229	0.0442276
ANKRD9	ENSG00000156381	93.2596	0.575882	0.162755	3.53835	0.000402639	0.0446753
MTCL1	ENSG00000168502	89.3173	-0.610502	0.172599	-3.53711	0.000404527	0.0446753
LONP2	ENSG00000102910	270.501	-0.379148	0.107457	-3.52837	0.00041812	0.0458623
RPTOR	ENSG00000141564	56.3305	0.551809	0.157653	3.50016	0.000464983	0.0471534
NUP133	ENSG00000069248	277.671	0.510921	0.14571	3.50642	0.000454178	0.0471534
BIVM	ENSG00000134897	93.3552	-0.473668	0.135294	-3.50102	0.000463475	0.0471534
CACUL1	ENSG00000151893	794.5	-0.405599	0.11576	-3.5038	0.000458672	0.0471534
LDB2	ENSG00000169744	108.99	-0.588638	0.167854	-3.50685	0.000453441	0.0471534
NCKIPSD	ENSG00000213672	283.218	0.354835	0.101487	3.49636	0.000471647	0.047235
ZNF611	ENSG00000213020	29.4798	-0.614574	0.176052	-3.49087	0.000481449	0.0476251
PRPSAP2	ENSG00000141127	957.229	0.251655	0.0721365	3.48859	0.000485576	0.0477404
DNAJC19	ENSG00000205981	843.412	-0.267358	0.0767458	-3.48368	0.000494563	0.0483293
MED17	ENSG00000042429	28.6397	0.593163	0.170687	3.47514	0.000510582	0.0490371
AK3	ENSG00000147853	739.236	-0.266755	0.0767649	-3.47496	0.00051093	0.0490371
FAM102A	ENSG00000167106	239.823	-0.35806	0.103373	-3.46378	0.000532635	0.0508178
UBE3A	ENSG00000114062	425.355	0.39269	0.11378	3.4513	0.000557898	0.0514929
PARP12	ENSG00000059378	238.15	0.480283	0.139082	3.45322	0.000553927	0.0514929
EXOSC10	ENSG00000171824	647.696	-0.293599	0.0849726	-3.45522	0.000549839	0.0514929
APH1B	ENSG00000138613	205.449	0.459682	0.133733	3.43732	0.000587502	0.0529211
PRPS2	ENSG00000101911	2271.24	-0.270355	0.0790586	-3.41968	0.000626945	0.0554632
GABRA2	ENSG00000151834	61.7168	-0.601149	0.175847	-3.41858	0.000629482	0.0554632
FAM219A	ENSG00000164970	129.983	-0.456101	0.133325	-3.42097	0.000623977	0.0554632
SH3D19	ENSG00000109686	121.836	-0.536614	0.157537	-3.40628	0.000658553	0.0573286
FCGR2B	ENSG00000072694	22.9274	-0.600672	0.176507	-3.4031	0.000666252	0.0574473
CTNS	ENSG00000040531	253.992	0.326331	0.0959948	3.39946	0.000675185	0.0579079
APOE	ENSG00000130203	53.787	0.608073	0.179271	3.39192	0.000694038	0.0590248
XPO5	ENSG00000124571	400.852	0.303756	0.0899192	3.3781	0.000729892	0.0616167
ATG10	ENSG00000152348	105.503	0.446833	0.132613	3.36945	0.000753172	0.0632508
ZNF566	ENSG00000186017	117.647	0.527114	0.156847	3.36069	0.000777472	0.0646183
GIN1	ENSG00000145723	61.953	-0.591759	0.176178	-3.35887	0.000782625	0.064713
POFUT2	ENSG00000186866	87.9377	0.48398	0.144155	3.35735	0.000786942	0.064738
PEA15	ENSG00000162734	4375.95	-0.205935	0.0614212	-3.35283	0.000799884	0.065138
SAMD4B	ENSG00000179134	193.078	-0.439667	0.131113	-3.35336	0.000798376	0.065138
RABIF	ENSG00000183155	1154.32	-0.274465	0.081907	-3.35093	0.000805394	0.0652571
ZNF621	ENSG00000172888	79.2935	0.507274	0.152026	3.33675	0.00084764	0.0679967
ZNF700	ENSG00000196757	72.3717	0.569664	0.170997	3.33142	0.000864033	0.0689686
CTDNEP1	ENSG00000175826	292.408	-0.394114	0.118592	-3.32328	0.000889643	0.0696777
ITGA7	ENSG00000135424	183.29	0.336222	0.101281	3.31969	0.000901169	0.0701954
TRAF5	ENSG00000082512	84.6831	0.567704	0.171223	3.31557	0.00091455	0.0702201
CYR61	ENSG00000142871	274.853	0.465747	0.140415	3.31693	0.000910112	0.0702201
FBXO8	ENSG00000164117	124.994	-0.394496	0.11896	-3.31622	0.00091244	0.0702201
CEP89	ENSG00000121289	363.246	-0.28851	0.0871098	-3.31203	0.000926217	0.0704449
HLA-DPB1	ENSG00000223865	54.554	0.489881	0.147975	3.31056	0.000931098	0.0704837
FMR1	ENSG00000102081	225.926	-0.475191	0.144059	-3.29857	0.000971776	0.0729346
TMEM183A	ENSG00000163444	658.78	-0.293467	0.0891632	-3.29134	0.000997103	0.0744319
DDX39B	ENSG00000198563	40.064	0.581826	0.176922	3.28861	0.00100683	0.0748116
NNAT	ENSG00000053438	157.942	-0.405158	0.123547	-3.27937	0.00104038	0.0752246
CHP1	ENSG00000187446	3477.83	-0.258821	0.0792538	-3.26573	0.00109183	0.0778966
CES2	ENSG00000172831	87.3295	-0.525215	0.161041	-3.26138	0.00110872	0.0784791
ZNF134	ENSG00000213762	178.723	0.481693	0.147708	3.26112	0.00110973	0.0784791
CITED1	ENSG00000125931	139.886	-0.379551	0.116758	-3.25073	0.00115107	0.0810475
GPRC5A	ENSG00000013588	116.889	-0.442429	0.136716	-3.23611	0.00121171	0.0841187
NRXN3	ENSG00000021645	107.687	0.555486	0.171915	3.23116	0.0012329	0.0841187
ZNF189	ENSG00000136870	41.4277	-0.581409	0.179651	-3.23633	0.00121079	0.0841187
ARL3	ENSG00000138175	1926.62	-0.22108	0.0683743	-3.23338	0.00122335	0.0841187
MPC2	ENSG00000143158	1045.78	-0.228118	0.0705245	-3.23459	0.00121819	0.0841187
LINC00601	ENSG00000235180	20.3434	0.575252	0.178719	3.21876	0.00128748	0.0864973
FBXO32	ENSG00000156804	239.504	0.263479	0.0820462	3.21135	0.00132112	0.0883892
HSPA13	ENSG00000155304	428.102	0.425358	0.133094	3.19593	0.00139381	0.0921392
SNORA19	ENSG00000207468	4.74596	-0.469587	0.146938	-3.19582	0.00139432	0.0921392
HAUS3	ENSG00000214367	98.8243	0.489445	0.153423	3.19016	0.00142192	0.0935796
LSM14A	ENSG00000257103	1240.44	-0.289323	0.0908745	-3.18376	0.00145376	0.0949003
HAUS8	ENSG00000131351	301.316	0.316709	0.0997272	3.17575	0.0014945	0.0967765
GNPNAT1	ENSG00000100522	317.525	0.255272	0.0805042	3.17092	0.00151957	0.0978857
ZSCAN31	ENSG00000235109	45.4461	-0.512182	0.161566	-3.17012	0.00152377	0.0978857
GCLC	ENSG00000001084	87.426	-0.50901	0.160828	-3.16494	0.00155114	0.0979857
PITPNM1	ENSG00000110697	87.3071	-0.381264	0.120354	-3.16786	0.00153568	0.0979857
MICAL1	ENSG00000135596	86.5768	0.521668	0.164898	3.16358	0.00155841	0.0979857
DNAJC18	ENSG00000170464	159.859	0.394392	0.124705	3.16261	0.00156363	0.0979857
TMOD2	ENSG00000128872	98.2733	-0.479058	0.151711	-3.15769	0.00159024	0.0982415

## Sheet: NC-40
gene_name	ensembl_id	baseMean	log2FoldChange	lfcSE	stat	pvalue	padj
EGR1	ENSG00000120738	339.245	-1.67461	0.155295	-10.7834	4.12e-27	7.02e-23
ZNF345	ENSG00000251247	37.9569	-1.63943	0.303079	-5.40926	6.33e-08	0.000269344
SRSF1	ENSG00000136450	1505.34	-0.497234	0.101062	-4.92007	8.65e-07	0.00151382
ZNF496	ENSG00000162714	186.762	0.808895	0.164587	4.91469	8.89e-07	0.00151382
PLXNB2	ENSG00000196576	146.401	0.886386	0.182348	4.86097	1.17e-06	0.00152969
ZNF586	ENSG00000083828	48.2572	1.20885	0.258061	4.68434	2.81e-06	0.00251648
SASH1	ENSG00000111961	127.248	1.14969	0.245211	4.68859	2.75e-06	0.00251648
DTX2	ENSG00000091073	140.71	0.83253	0.179261	4.64422	3.41e-06	0.00290566
ASAH2B	ENSG00000204147	67.3618	-0.874314	0.191787	-4.55877	5.15e-06	0.00398154
ADPRH	ENSG00000144843	94.198	-1.071	0.235818	-4.54164	5.58e-06	0.00413148
CDK20	ENSG00000156345	121.213	-1.09765	0.246222	-4.45799	8.27e-06	0.0058459
ANKRD9	ENSG00000156381	120.948	1.18838	0.267789	4.43776	9.09e-06	0.0058459
ULK3	ENSG00000140474	475.515	-0.761639	0.173481	-4.39034	1.13e-05	0.00621505
AP3M2	ENSG00000070718	305.572	-0.780654	0.182605	-4.2751	1.91e-05	0.00879038
CLCN6	ENSG00000011021	59.2132	1.27272	0.301095	4.22698	2.37e-05	0.00902297
PRKACA	ENSG00000072062	158.774	1.38388	0.327364	4.22734	2.36e-05	0.00902297
KLC4	ENSG00000137171	85.4961	-0.780871	0.184445	-4.23362	2.3e-05	0.00902297
PDCD4	ENSG00000150593	321.019	-0.52003	0.122471	-4.24615	2.17e-05	0.00902297
FLYWCH2	ENSG00000162076	231.747	0.481709	0.11339	4.24824	2.15e-05	0.00902297
KLHDC8A	ENSG00000162873	415.881	-0.67955	0.159792	-4.25272	2.11e-05	0.00902297
TMEM165	ENSG00000134851	1034.68	-0.664717	0.157876	-4.21037	2.55e-05	0.00933489
RNF208	ENSG00000212864	24.6722	1.55549	0.369657	4.20793	2.58e-05	0.00933489
NFKB2	ENSG00000077150	78.4323	0.983023	0.233884	4.20304	2.63e-05	0.00934043
ZMYM3	ENSG00000147130	356.48	0.736902	0.176249	4.18102	2.9e-05	0.00947728
GEMIN4	ENSG00000179409	453.979	0.518696	0.124298	4.173	3.01e-05	0.00947728
MLLT6	ENSG00000275023	104.263	1.14241	0.273721	4.17362	3e-05	0.00947728
PEX12	ENSG00000108733	101.406	1.10996	0.267443	4.15025	3.32e-05	0.0100962
B4GALNT4	ENSG00000182272	118.065	1.31191	0.319511	4.10599	4.03e-05	0.0118165
SRF	ENSG00000112658	137.672	1.44783	0.355635	4.07113	4.68e-05	0.0132748
AGAP3	ENSG00000133612	162.407	1.2563	0.309753	4.05581	5e-05	0.0137183
MDC1	ENSG00000137337	162.921	0.954128	0.235244	4.0559	4.99e-05	0.0137183
PTP4A1	ENSG00000112245	2483.53	-0.52513	0.130029	-4.03855	5.38e-05	0.014086
DHX38	ENSG00000140829	98.5535	0.967209	0.240007	4.02993	5.58e-05	0.0143916
RNF11	ENSG00000123091	695.869	-0.572793	0.142713	-4.01359	5.98e-05	0.015195
NKX3-1	ENSG00000167034	164.4	-0.646678	0.16168	-3.99975	6.34e-05	0.0154211
SNN	ENSG00000184602	186.134	-0.576752	0.144181	-4.00019	6.33e-05	0.0154211
NCS1	ENSG00000107130	348.073	1.09262	0.273527	3.99457	6.48e-05	0.0155405
DENND5A	ENSG00000184014	265.457	0.668579	0.16805	3.97846	6.94e-05	0.0161761
CCDC9	ENSG00000105321	40.2188	1.22219	0.308307	3.9642	7.36e-05	0.0164962
KRBA2	ENSG00000184619	18.9405	-1.16986	0.29474	-3.96912	7.21e-05	0.0164962
LIN52	ENSG00000205659	319.021	-0.780046	0.197059	-3.95844	7.54e-05	0.016679
MGAT4B	ENSG00000161013	515.882	1.15796	0.293948	3.93935	8.17e-05	0.0178321
COL6A1	ENSG00000142156	682.313	0.903405	0.229684	3.93325	8.38e-05	0.0180593
ACBD5	ENSG00000107897	250.45	-0.49501	0.126679	-3.90759	9.32e-05	0.018686
STX12	ENSG00000117758	381.841	-0.447572	0.114461	-3.91026	9.22e-05	0.018686
ZNF524	ENSG00000171443	217.901	0.803709	0.205267	3.91543	9.02e-05	0.018686
ZNF746	ENSG00000181220	57.4931	1.02113	0.260751	3.91611	9e-05	0.018686
SLC12A4	ENSG00000124067	107.673	-0.906808	0.232467	-3.9008	9.59e-05	0.0187609
MARC2	ENSG00000117791	45.5706	1.10306	0.28302	3.89745	9.72e-05	0.0188062
SNAP29	ENSG00000099940	530.488	-0.467059	0.120782	-3.86695	0.000110207	0.019749
MTMR4	ENSG00000108389	270.457	0.894362	0.230928	3.8729	0.000107547	0.019749
YAP1	ENSG00000137693	171.031	1.03188	0.266728	3.86866	0.000109436	0.019749
WDR26	ENSG00000162923	358.779	0.873764	0.226302	3.86105	0.000112899	0.0198143
GPRC5B	ENSG00000167191	461.899	-0.453012	0.117289	-3.86236	0.000112296	0.0198143
SLC30A9	ENSG00000014824	897.993	-0.457676	0.118912	-3.84885	0.000118674	0.0204071
EXD3	ENSG00000187609	111.327	0.929295	0.242455	3.83286	0.000126662	0.0209871
TRIM28	ENSG00000130726	988.726	0.961993	0.251956	3.81811	0.00013448	0.021198
ZBTB8A	ENSG00000160062	20.3215	1.41839	0.37127	3.82038	0.000133244	0.021198
LDB2	ENSG00000169744	108.996	-0.924135	0.24176	-3.82254	0.000132086	0.021198
NACC2	ENSG00000148411	221.717	1.03474	0.271798	3.80703	0.000140646	0.0219665
TMEM255B	ENSG00000184497	49.8768	-0.873284	0.229925	-3.79812	0.000145797	0.022564
GDAP1	ENSG00000104381	131.583	-0.711362	0.187541	-3.79309	0.000148783	0.0226153
PIP4K2C	ENSG00000166908	295.903	-0.855604	0.225569	-3.79309	0.000148785	0.0226153
C4orf19	ENSG00000154274	60.8746	-0.969188	0.256492	-3.77862	0.000157697	0.0237579
2018-09-01	ENSG00000180096	16.9143	1.15353	0.306175	3.76755	0.000164856	0.0246186
WWC3	ENSG00000047644	222.188	0.772279	0.205475	3.7585	0.000170933	0.0250858
MAP4K4	ENSG00000071054	565.392	1.06605	0.283945	3.75442	0.00017374	0.0252205
ARAP3	ENSG00000120318	127.221	0.996194	0.265597	3.75077	0.000176295	0.0252205
PARD6G	ENSG00000178184	16.1793	1.37665	0.367432	3.74667	0.000179196	0.0254219
LZTS1	ENSG00000061337	146.06	1.10614	0.296056	3.73625	0.000186787	0.0256553
TPRG1L	ENSG00000158109	58.2187	1.12114	0.299721	3.74062	0.000183569	0.0256553
RAB10	ENSG00000084733	1204.14	-0.52305	0.140509	-3.72253	0.000197238	0.0264393
CTNND1	ENSG00000198561	234.049	0.711298	0.191441	3.71549	0.000202814	0.0269743
PITX1	ENSG00000069011	180.637	0.870814	0.235264	3.70143	0.000214388	0.0281177
MTERF2	ENSG00000120832	170.241	-0.661832	0.179509	-3.68689	0.000227009	0.0290572
TMEM123	ENSG00000152558	1805.92	-0.550802	0.149863	-3.67538	0.000237498	0.0297246
TATDN2	ENSG00000157014	130.972	1.23645	0.336581	3.67355	0.000239208	0.0297246
HDHD3	ENSG00000119431	96.7412	1.02823	0.281515	3.65249	0.000259711	0.0316474
DYNLL2	ENSG00000264364	299.14	1.03859	0.284712	3.64785	0.000264443	0.0319283
SUPT6H	ENSG00000109111	182.211	0.916594	0.252749	3.62649	0.000287296	0.0339648
MKNK2	ENSG00000099875	185.235	1.1534	0.319684	3.60794	0.000308639	0.0355019
C21orf58	ENSG00000160298	266.069	0.721591	0.200385	3.60102	0.000316975	0.0357854
EYA1	ENSG00000104313	76.3338	-0.889365	0.248034	-3.58565	0.000336239	0.0366932
XPO6	ENSG00000169180	465.993	0.755725	0.210537	3.58951	0.000331298	0.0366932
NCOR2	ENSG00000196498	184.297	1.15805	0.322854	3.58692	0.000334608	0.0366932
SOAT2	ENSG00000167780	63.6517	-0.743972	0.207835	-3.57964	0.000344073	0.0372807
MAN2A1	ENSG00000112893	99.0099	1.0916	0.305507	3.57308	0.000352805	0.0375136
BLOC1S3	ENSG00000189114	143.002	0.68683	0.192302	3.57162	0.000354775	0.0375136
ANAPC4	ENSG00000053900	308.739	-0.447422	0.125554	-3.56359	0.000365816	0.0379735
CLCN2	ENSG00000114859	55.8428	-1.00846	0.284337	-3.5467	0.000390092	0.0401716
CEP104	ENSG00000116198	186.188	-0.890076	0.251036	-3.54561	0.000391711	0.0401716
THUMPD1	ENSG00000066654	525.4	-0.477791	0.134923	-3.54122	0.000398283	0.0405318
SYNJ2	ENSG00000078269	695.622	0.749511	0.211756	3.53949	0.000400895	0.0405318
MYO6	ENSG00000196586	66.4977	-1.26928	0.359752	-3.52821	0.000418374	0.0413812
CPSF1	ENSG00000071894	200.451	0.856091	0.242922	3.52415	0.000424848	0.0415668
CACNG4	ENSG00000075461	106.236	0.985211	0.280056	3.5179	0.000434969	0.0421179
TTL	ENSG00000114999	309.791	0.937184	0.266425	3.51762	0.00043543	0.0421179
PATZ1	ENSG00000100105	108.635	0.90896	0.260588	3.48811	0.000486451	0.0442852
PRPF19	ENSG00000110107	58.9884	1.25187	0.358406	3.49289	0.000477819	0.0442852
CCNG1	ENSG00000113328	890.455	-0.712298	0.203504	-3.50017	0.000464954	0.0442852
VGF	ENSG00000128564	82.3986	1.22765	0.351443	3.49317	0.000477321	0.0442852
IRGQ	ENSG00000167378	169.518	0.91749	0.262238	3.4987	0.000467539	0.0442852
RBM15B	ENSG00000259956	434.909	0.793618	0.226943	3.49699	0.000470544	0.0442852
SMARCA5	ENSG00000153147	555.246	-0.570798	0.164569	-3.46844	0.000523497	0.0466597
BTBD6	ENSG00000184887	329.421	1.02445	0.295641	3.46518	0.000529877	0.0469825
ST20-AS1	ENSG00000259642	44.7768	0.814835	0.23578	3.4559	0.00054845	0.0478811
PBX3	ENSG00000167081	241.071	0.743387	0.215223	3.45403	0.000552274	0.0479689
TSPAN9	ENSG00000011105	307.089	0.65851	0.191032	3.44712	0.000566596	0.0484597
MADD	ENSG00000110514	140.029	0.933269	0.270946	3.44448	0.000572157	0.0484597
SMARCC2	ENSG00000139613	653.485	-0.652985	0.189278	-3.44988	0.00056084	0.0484597
RBM15	ENSG00000162775	82.4078	0.969703	0.281195	3.44851	0.000563692	0.0484597
ZNF160	ENSG00000170949	116.377	0.977392	0.283754	3.44451	0.000572094	0.0484597
C5orf22	ENSG00000082213	459.222	-0.669025	0.194909	-3.43251	0.00059803	0.0489377
MBD2	ENSG00000134046	166.911	1.12437	0.327933	3.42867	0.000606547	0.0489377
HIPK1	ENSG00000163349	254.503	0.9278	0.270343	3.43193	0.000599299	0.0489377
HEXDC	ENSG00000169660	48.1276	1.05611	0.308003	3.42888	0.000606076	0.0489377
GNG2	ENSG00000186469	1111.2	-0.461491	0.134312	-3.43596	0.00059046	0.0489377
COL2A1	ENSG00000139219	436.525	0.927216	0.270716	3.42504	0.000614702	0.0492478
NBPF20	ENSG00000162825	7.31396	1.21943	0.356233	3.42312	0.000619069	0.0492478
SERTAD2	ENSG00000179833	79.3616	1.04417	0.305251	3.42068	0.000624651	0.0494608
ECHDC2	ENSG00000121310	69.7146	-0.754493	0.221445	-3.40713	0.000656495	0.0508008
MAPKAPK2	ENSG00000162889	186.926	1.19553	0.351376	3.40242	0.00066793	0.0514517
RBM26	ENSG00000139746	77.3918	1.00365	0.295212	3.39976	0.000674453	0.0514883
IL27RA	ENSG00000104998	99.0635	-0.773126	0.227694	-3.39546	0.000685127	0.0516088
NUMA1	ENSG00000137497	66.0699	0.871235	0.257135	3.38824	0.000703436	0.0520665
GIT1	ENSG00000108262	616.03	0.903063	0.266417	3.38966	0.000699785	0.0520665
C15orf39	ENSG00000167173	90.4444	0.850092	0.250738	3.39036	0.000698001	0.0520665
MFHAS1	ENSG00000147324	78.0441	0.936037	0.277027	3.37886	0.00072787	0.0529541
CIC	ENSG00000079432	109.229	0.968307	0.286909	3.37496	0.000738261	0.0534815
UBE2W	ENSG00000104343	257.993	-0.575773	0.17088	-3.36946	0.000753153	0.0538726
RBM34	ENSG00000188739	25.8886	0.906551	0.269437	3.36461	0.000766513	0.0545988
PLEC	ENSG00000178209	355.044	0.876735	0.261279	3.35555	0.000792067	0.0561839
CCDC115	ENSG00000136710	343.947	-0.466962	0.139516	-3.347	0.000816898	0.0567628
SSH3	ENSG00000172830	40.3785	-0.875801	0.261448	-3.34981	0.000808667	0.0567628
EXOSC6	ENSG00000223496	250.056	0.519057	0.155012	3.34849	0.000812541	0.0567628
PLCL2	ENSG00000154822	53.3766	1.03249	0.309267	3.33851	0.000842277	0.0580523
NBL1	ENSG00000158747	59.8613	1.17693	0.352501	3.33881	0.000841371	0.0580523
COX11	ENSG00000166260	1319.35	-0.60292	0.180703	-3.33652	0.000848342	0.0580665
GPR153	ENSG00000158292	71.7586	1.13679	0.341016	3.33353	0.000857522	0.0583938
MAP3K4	ENSG00000085511	108.147	0.932182	0.280022	3.32896	0.000871714	0.0584254
CSK	ENSG00000103653	389.603	0.754593	0.226647	3.32937	0.000870413	0.0584254
GPM6A	ENSG00000150625	282.852	-0.533126	0.160145	-3.32901	0.000871544	0.0584254
PXK	ENSG00000168297	208.56	-0.790798	0.237713	-3.32669	0.000878836	0.0586717
STXBP4	ENSG00000166263	96.6444	0.769002	0.231274	3.32506	0.000883993	0.0587855
LINC01571	ENSG00000260057	16.0711	1.11613	0.336546	3.31644	0.000911732	0.0596998
CSNK1G2	ENSG00000133275	251.037	1.05278	0.317658	3.3142	0.000919064	0.0597181
FAM102B	ENSG00000162636	82.3178	1.04518	0.315714	3.31053	0.000931199	0.0597852
NUAK2	ENSG00000163545	103.08	0.696043	0.210254	3.31048	0.000931349	0.0597852
NFKB1	ENSG00000109320	103.099	1.07418	0.324704	3.30817	0.000939093	0.0598768
TSTD2	ENSG00000136925	73.9096	-0.676172	0.205258	-3.29425	0.000986848	0.0616395
TJAP1	ENSG00000137221	232.351	0.544703	0.165373	3.29379	0.000988462	0.0616395
POGZ	ENSG00000143442	195.162	0.681934	0.207023	3.294	0.000987732	0.0616395
ZCCHC24	ENSG00000165424	200.211	1.00584	0.305969	3.28739	0.00101122	0.0626002
GLIS2	ENSG00000126603	44.156	1.08374	0.330209	3.28197	0.00103084	0.0628995
SIDT2	ENSG00000149577	78.4678	1.02661	0.312738	3.28265	0.00102838	0.0628995
BTBD2	ENSG00000133243	361.619	1.0504	0.32055	3.27686	0.00104967	0.0637625
DLC1	ENSG00000164741	77.1217	0.71664	0.218771	3.27575	0.00105381	0.0637625
MLLT1	ENSG00000130382	179.412	0.904419	0.276379	3.27238	0.00106644	0.0640572
RBM27	ENSG00000091009	55.0023	0.92341	0.283143	3.26129	0.00110908	0.0652243
DMPK	ENSG00000104936	57.1553	0.922407	0.283101	3.25822	0.00112113	0.0652243
TRIM25	ENSG00000121060	158.276	0.989307	0.303635	3.25821	0.00112117	0.0652243
SNRNP200	ENSG00000144028	471.23	0.794949	0.243626	3.26299	0.00110242	0.0652243
ZNF609	ENSG00000180357	146.858	0.993438	0.3045	3.26252	0.00110426	0.0652243
WDR48	ENSG00000114742	423.488	-0.542129	0.166675	-3.25262	0.00114346	0.0657618
ZNF555	ENSG00000186300	70.589	-0.783308	0.240894	-3.25167	0.00114728	0.0657618
ZNF282	ENSG00000170265	78.6783	1.10957	0.341618	3.24798	0.00116228	0.0663982
MED17	ENSG00000042429	30.3838	0.859239	0.266605	3.22289	0.00126906	0.0679449
HIPK2	ENSG00000064393	499.391	0.863451	0.266938	3.23465	0.00121792	0.0679449
LRRC40	ENSG00000066557	255.384	-0.731601	0.226526	-3.22966	0.00123937	0.0679449
FECH	ENSG00000066926	454.676	-0.776649	0.240614	-3.22779	0.00124752	0.0679449
KAT2A	ENSG00000108773	410.897	0.534129	0.16499	3.23735	0.00120645	0.0679449
B4GALT2	ENSG00000117411	201.761	0.990395	0.307159	3.22437	0.00126251	0.0679449
DNAJC14	ENSG00000135392	51.8668	-0.920581	0.285064	-3.22938	0.00124059	0.0679449
GPR107	ENSG00000148358	244.207	0.494283	0.152996	3.2307	0.00123488	0.0679449
DVL3	ENSG00000161202	502.966	0.657611	0.203929	3.2247	0.00126103	0.0679449
NR2F1	ENSG00000175745	156.838	1.06656	0.329973	3.23227	0.0012281	0.0679449
ZNF267	ENSG00000185947	108.503	-0.726969	0.225566	-3.22286	0.00126918	0.0679449
PI4KA	ENSG00000241973	89.1647	0.893366	0.276956	3.22567	0.0012568	0.0679449
CLPX	ENSG00000166855	251.408	-0.458065	0.142283	-3.21939	0.00128463	0.0685567
ARHGAP35	ENSG00000160007	245.172	0.999083	0.310496	3.2177	0.00129224	0.0687472
B4GALNT1	ENSG00000135454	213.584	0.52601	0.163529	3.21661	0.00129715	0.0687933
CCDC85B	ENSG00000175602	2380.01	0.844694	0.26284	3.21372	0.00131026	0.069273
AMH	ENSG00000104899	81.0415	1.01467	0.316075	3.21021	0.00132638	0.0693575
LMBR1	ENSG00000105983	682.726	-0.452555	0.140978	-3.21012	0.00132679	0.0693575
LINC00467	ENSG00000153363	178.827	0.629907	0.196243	3.20983	0.00132816	0.0693575
AGO1	ENSG00000092847	257.918	0.573017	0.178661	3.20728	0.00133995	0.0695468
DHDDS	ENSG00000117682	195.772	0.549175	0.171186	3.20807	0.00133631	0.0695468
SH3PXD2A	ENSG00000107957	213.216	0.946265	0.295279	3.20465	0.00135227	0.0698979
MEG8	ENSG00000225746	116.769	1.08275	0.339026	3.19372	0.00140453	0.071804
RFNG	ENSG00000169733	262	0.94009	0.294627	3.19078	0.00141888	0.0719475
TXNRD1	ENSG00000198431	1077.47	-0.359539	0.112649	-3.19167	0.00141452	0.0719475
PIP4K2B	ENSG00000276293	389.526	0.74669	0.234279	3.18718	0.00143668	0.0722618
PRPF8	ENSG00000174231	802.473	0.629643	0.197784	3.18348	0.00145516	0.0724345
KIAA1586	ENSG00000168116	558.353	-0.40792	0.128305	-3.17931	0.00147629	0.0728472
GJB1	ENSG00000169562	1300.14	-0.382843	0.120413	-3.17943	0.00147566	0.0728472
SREBF1	ENSG00000072310	73.23	0.889357	0.279931	3.17705	0.0014878	0.073203
MED6	ENSG00000133997	163.761	0.37336	0.117587	3.17517	0.0014975	0.0733255
ARNT2	ENSG00000172379	217.11	0.849328	0.267687	3.17284	0.00150955	0.073635
JUND	ENSG00000130522	573.202	0.929085	0.293327	3.1674	0.00153809	0.0739674
FAM84B	ENSG00000168672	95.1901	0.785965	0.248087	3.1681	0.0015344	0.0739674
TRIM8	ENSG00000171206	236.889	0.71465	0.225605	3.16771	0.00153647	0.0739674
LIMK1	ENSG00000106683	257.94	0.809047	0.256092	3.1592	0.00158203	0.0746233
CHST3	ENSG00000122863	341.409	0.80022	0.253433	3.15752	0.00159118	0.0746233
CAMK2G	ENSG00000148660	392.128	-0.498251	0.157855	-3.15639	0.00159736	0.0747075
GTPBP1	ENSG00000100226	77.7948	0.72671	0.230302	3.15547	0.00160242	0.0747387
USO1	ENSG00000138768	236.411	-0.418178	0.132594	-3.15383	0.00161144	0.0749538
TCF3	ENSG00000071564	380.109	0.946113	0.300085	3.15282	0.00161703	0.0750092
SAMD1	ENSG00000141858	132.282	1.04692	0.332972	3.14416	0.00166564	0.0757637
RNPEPL1	ENSG00000142327	222.876	0.918162	0.292074	3.14359	0.0016689	0.0757637
CABLES2	ENSG00000149679	115.919	0.7638	0.242725	3.14677	0.00165085	0.0757637
GPT2	ENSG00000166123	290.283	0.483578	0.153709	3.14606	0.00165483	0.0757637
C8orf58	ENSG00000241852	73.0787	0.609378	0.193838	3.14375	0.00166799	0.0757637
ZBTB7A	ENSG00000178951	116.701	1.03664	0.330097	3.14042	0.00168707	0.0760154
ANKRD13B	ENSG00000198720	92.9981	0.869417	0.276928	3.13951	0.00169231	0.0760154
EID3	ENSG00000255150	40.5471	-0.841851	0.268134	-3.13966	0.00169144	0.0760154
CYTH1	ENSG00000108669	149.764	-0.724389	0.230951	-3.13655	0.0017095	0.0763846
CENPB	ENSG00000125817	177.492	1.02034	0.325929	3.13056	0.00174475	0.0767508
ZSCAN21	ENSG00000166529	103.338	-0.803739	0.25672	-3.13081	0.00174328	0.0767508
MAP3K1	ENSG00000095015	223.911	0.629295	0.201297	3.1262	0.0017708	0.0773902
FBXL15	ENSG00000107872	220.957	0.669117	0.214028	3.12631	0.00177014	0.0773902
INPPL1	ENSG00000165458	129.355	0.892373	0.285482	3.12585	0.00177292	0.0773902
GLIS3	ENSG00000107249	173.742	0.963456	0.308324	3.12481	0.00177918	0.0774646
TPGS1	ENSG00000141933	243.299	0.927548	0.297366	3.11922	0.00181333	0.0781523
ZSCAN31	ENSG00000235109	44.3011	-0.854499	0.2739	-3.11975	0.00181005	0.0781523
NISCH	ENSG00000010322	189.862	0.813914	0.261396	3.11372	0.00184746	0.078628
KDM5C	ENSG00000126012	122.843	0.853719	0.274088	3.11476	0.00184093	0.078628
TBC1D10B	ENSG00000169221	272.154	0.84505	0.27135	3.11424	0.0018442	0.078628
UBP1	ENSG00000153560	295.053	0.711917	0.228698	3.11292	0.00185248	0.0786448
DVL1	ENSG00000107404	62.9772	1.09081	0.350721	3.11019	0.0018697	0.0787607
BVES	ENSG00000112276	251.129	0.506238	0.162801	3.10955	0.00187371	0.0787607
ZNF789	ENSG00000198556	60.3866	1.00224	0.322251	3.11011	0.00187015	0.0787607
DMWD	ENSG00000185800	126.634	0.966758	0.311279	3.10576	0.00189788	0.0793847
CCNJ	ENSG00000107443	66.9341	-0.721217	0.232661	-3.09986	0.00193615	0.0805892
ANGPTL2	ENSG00000136859	84.8626	0.625078	0.20177	3.09797	0.0019485	0.0807123
MED28	ENSG00000118579	301.217	0.463125	0.149891	3.08974	0.00200329	0.0808615
OBSL1	ENSG00000124006	320.423	0.773722	0.250489	3.08885	0.00200935	0.0808615
TCF12	ENSG00000140262	1041.25	-0.391093	0.126516	-3.09126	0.0019931	0.0808615
RHBDL3	ENSG00000141314	40.3846	1.03618	0.335438	3.08903	0.00200813	0.0808615
TBC1D16	ENSG00000167291	128.041	0.849691	0.274778	3.09228	0.00198628	0.0808615
ZDHHC14	ENSG00000175048	183.009	0.984608	0.318252	3.0938	0.00197613	0.0808615
ZNF770	ENSG00000198146	409.717	-0.753487	0.243583	-3.09334	0.00197914	0.0808615
EFR3B	ENSG00000084710	113.433	0.79149	0.256781	3.08236	0.00205369	0.0821175
PRICKLE2	ENSG00000163637	77.0618	0.888603	0.288303	3.08219	0.00205487	0.0821175
ATF6B	ENSG00000213676	204.661	-0.663674	0.215709	-3.07671	0.00209296	0.0830549
AHNAK	ENSG00000124942	333.051	0.677646	0.220365	3.07511	0.00210426	0.0833092
SIGIRR	ENSG00000185187	222.731	0.547165	0.178035	3.07335	0.00211667	0.083606
PPP1R12C	ENSG00000125503	63.8949	0.995828	0.324145	3.07217	0.00212511	0.0837451
DNAJC5	ENSG00000101152	188.164	0.850383	0.276995	3.07003	0.00214038	0.083958
ST3GAL2	ENSG00000157350	80.5683	0.736581	0.239987	3.06925	0.00214594	0.0839828
P4HA1	ENSG00000122884	507.826	-0.434828	0.141902	-3.06428	0.00218194	0.0847427
CAMK2N1	ENSG00000162545	320.516	1.03418	0.337545	3.06382	0.00218527	0.0847427
RNF146	ENSG00000118518	151.514	-0.548139	0.179008	-3.06209	0.00219796	0.0850411
TIGD2	ENSG00000180346	43.6913	-0.982538	0.321569	-3.05545	0.00224722	0.0865537
MYRF	ENSG00000124920	133.453	0.930307	0.304849	3.0517	0.0022755	0.0872478
ITGA7	ENSG00000135424	257.966	0.920804	0.303311	3.03584	0.00239867	0.0903202
NOTCH1	ENSG00000148400	207.928	0.933903	0.307848	3.03364	0.0024162	0.0903202
RAB6A	ENSG00000175582	943	-0.493825	0.162624	-3.0366	0.00239266	0.0903202
C3orf58	ENSG00000181744	62.1513	-0.975739	0.321118	-3.03857	0.00237705	0.0903202
ZNF350	ENSG00000256683	58.7789	-0.935118	0.308423	-3.03194	0.0024299	0.0903202
FRMD5	ENSG00000171877	183.875	0.845844	0.279177	3.02978	0.00244733	0.0907697
THBS3	ENSG00000169231	75.5157	-0.601754	0.198899	-3.02542	0.00248289	0.091689
APOE	ENSG00000130203	52.9537	0.902655	0.298644	3.02251	0.00250685	0.0919754
LINC00205	ENSG00000223768	28.3958	1.09052	0.360794	3.02256	0.00250644	0.0919754
LINC01234	ENSG00000249550	90.2201	-0.625137	0.206753	-3.02359	0.00249794	0.0919754
FAM110B	ENSG00000169122	50.5922	-0.855927	0.283939	-3.01448	0.00257421	0.0942303
FUBP3	ENSG00000107164	262.212	-0.485698	0.16127	-3.0117	0.00259785	0.0944996
HSP90AA1	ENSG00000080824	4942.39	0.761921	0.253147	3.0098	0.00261423	0.0945834
ZC2HC1A	ENSG00000104427	109.171	-0.706062	0.234633	-3.00922	0.00261918	0.0945834
EHBP1	ENSG00000115504	260.953	0.6262	0.208249	3.00697	0.00263863	0.0945834
KIAA2026	ENSG00000183354	111.041	0.930053	0.309124	3.00867	0.00262392	0.0945834
STK39	ENSG00000198648	95.6762	0.853419	0.283559	3.00967	0.00261529	0.0945834
ZNF358	ENSG00000198816	193.565	1.08106	0.359522	3.00693	0.00263905	0.0945834
RNF157	ENSG00000141576	507.175	0.866832	0.288355	3.00613	0.002646	0.0946333
CHD4	ENSG00000111642	612.944	0.874237	0.29147	2.9994	0.00270509	0.0959404
ZNRF1	ENSG00000186187	155.136	0.894401	0.298282	2.99851	0.00271306	0.0960231
TRMU	ENSG00000100416	371.513	0.402449	0.134484	2.99255	0.0027666	0.0971106
RING1	ENSG00000204227	93.5248	0.919805	0.307325	2.99294	0.00276303	0.0971106
HLA-A	ENSG00000206503	665.959	0.747585	0.249802	2.99271	0.00276517	0.0971106
FJX1	ENSG00000179431	204.867	0.735101	0.245766	2.99105	0.00278017	0.0973861
PTPN14	ENSG00000152104	358.26	0.898789	0.300619	2.98979	0.00279171	0.0974225
SH3RF1	ENSG00000154447	373.769	-0.40124	0.134208	-2.98968	0.00279266	0.0974225
PSMA3-AS1	ENSG00000257621	161.597	0.592181	0.198675	2.98065	0.0028764	0.0989251
IFT88	ENSG00000032742	408.036	-0.590214	0.198159	-2.97848	0.00289681	0.0989839
TBC1D1	ENSG00000065882	382.174	0.651799	0.219059	2.97544	0.00292565	0.0989839
TUBE1	ENSG00000074935	137.236	-0.676288	0.227619	-2.97114	0.002967	0.0989839
ATXN7L3	ENSG00000087152	132.276	0.916829	0.308231	2.97449	0.00293476	0.0989839
ATXN7L1	ENSG00000146776	49.775	0.74596	0.251156	2.97011	0.00297696	0.0989839
RUNX1	ENSG00000159216	251.853	0.845417	0.284352	2.97314	0.00294775	0.0989839
CHTOP	ENSG00000160679	551.224	0.353072	0.118751	2.97321	0.00294705	0.0989839
CCDC12	ENSG00000160799	549.051	0.56388	0.189809	2.97077	0.00297057	0.0989839
INTS1	ENSG00000164880	188.026	1.00231	0.336713	2.97676	0.00291314	0.0989839
IRF2BP2	ENSG00000168264	249.621	0.714762	0.240516	2.97179	0.00296067	0.0989839
FAM98B	ENSG00000171262	97.3988	1.05472	0.354593	2.97446	0.00293502	0.0989839
DENND5B-AS1	ENSG00000255867	4.50572	1.09897	0.369771	2.97201	0.00295854	0.0989839
DNAJB12	ENSG00000148719	553.047	-0.351247	0.118422	-2.96606	0.00301643	0.099906
CNTROB	ENSG00000170037	120.247	0.792528	0.267173	2.96634	0.00301364	0.099906
NAPRT	ENSG00000147813	80.152	0.77695	0.262084	2.96451	0.00303168	0.100022
GNA11	ENSG00000088256	259.648	0.858127	0.289885	2.96023	0.00307408	0.100255
FAH	ENSG00000103876	217.87	0.627577	0.212002	2.96024	0.00307401	0.100255
MTSS1L	ENSG00000132613	51.6298	1.04531	0.35311	2.9603	0.00307335	0.100255
WDR36	ENSG00000134987	225.679	-0.561887	0.189727	-2.96155	0.00306099	0.100255
ZNF501	ENSG00000186446	66.4499	-0.746498	0.252088	-2.96126	0.00306384	0.100255
FAM120C	ENSG00000184083	162.644	0.805608	0.272336	2.95814	0.00309505	0.100731
CCHCR1	ENSG00000204536	196.057	0.742015	0.2511	2.95506	0.0031261	0.101369
SNX12	ENSG00000147164	264.807	0.829136	0.28068	2.95403	0.00313653	0.101514
TNFAIP2	ENSG00000185215	59.9779	1.07425	0.363933	2.95178	0.00315952	0.102064
MCF2L	ENSG00000126217	248.889	0.758251	0.257023	2.95013	0.00317637	0.102414
NTHL1	ENSG00000065057	934.851	0.325563	0.110469	2.94709	0.00320781	0.102783
TNKS2	ENSG00000107854	377.029	-0.640338	0.217227	-2.94779	0.00320056	0.102783
CCNY	ENSG00000108100	178.215	0.976395	0.331353	2.94669	0.00321196	0.102783
JADE2	ENSG00000043143	206.107	0.840342	0.285299	2.94548	0.00322457	0.102993
C3orf18	ENSG00000088543	191.436	-0.618065	0.209963	-2.94369	0.00324328	0.103396
ST6GALNAC6	ENSG00000160408	241.56	-0.591496	0.201004	-2.9427	0.0032536	0.103477
GCLM	ENSG00000023909	433.634	0.311265	0.105896	2.93936	0.00328893	0.103879
ZSCAN30	ENSG00000186814	50.6715	-0.764645	0.260122	-2.93957	0.00328672	0.103879
USP54	ENSG00000166348	82.0431	0.983772	0.33511	2.93567	0.00332828	0.104661
DNM3	ENSG00000197959	217.102	-0.477647	0.162724	-2.93531	0.00333213	0.104661
PRR34	ENSG00000182257	4.44299	0.944089	0.321732	2.9344	0.00334197	0.104777
USP31	ENSG00000103404	113.405	0.577601	0.196924	2.93311	0.00335582	0.104851
HINT3	ENSG00000111911	193.913	-0.511312	0.174337	-2.93289	0.00335819	0.104851
SHPRH	ENSG00000146414	93.7802	-0.916153	0.312417	-2.93247	0.00336282	0.104851
APLP1	ENSG00000105290	220.166	-0.559193	0.190831	-2.93031	0.00338624	0.105386
POLR2J4	ENSG00000214783	2.73424	0.966826	0.330003	2.92975	0.00339235	0.105386
CASC2	ENSG00000177640	41.2717	-0.910413	0.311004	-2.92734	0.00341877	0.106013
WDFY1	ENSG00000085449	584.485	-0.396275	0.135532	-2.92384	0.00345738	0.107015
TRIM14	ENSG00000106785	471.858	-0.489806	0.167596	-2.92254	0.00347193	0.107271
CRK	ENSG00000167193	1258.8	0.541279	0.185367	2.92004	0.00349988	0.107355
BMPR2	ENSG00000204217	139.062	0.877465	0.300452	2.92048	0.00349488	0.107355
SNRNP35	ENSG00000184209	219.042	-0.465845	0.159617	-2.91852	0.00351698	0.107685
MAP3K3	ENSG00000198909	125.249	0.836576	0.286704	2.91791	0.00352387	0.107703
SLC35G1	ENSG00000176273	216.653	-0.575981	0.197593	-2.91498	0.00355708	0.108523
DLX5	ENSG00000105880	60.1196	-0.91488	0.313982	-2.9138	0.0035706	0.10874
EPHX4	ENSG00000172031	28.5569	-0.998035	0.342952	-2.91013	0.00361273	0.109827
TIMP2	ENSG00000035862	1039.39	0.885643	0.304398	2.90949	0.00362014	0.109856
FAM114A2	ENSG00000055147	184.528	-0.767853	0.264105	-2.90738	0.0036447	0.109971
ANKRD13A	ENSG00000076513	435.176	0.526046	0.181013	2.90612	0.00365941	0.109971
GCDH	ENSG00000105607	198.208	-0.544322	0.187225	-2.90732	0.00364544	0.109971
STK11	ENSG00000118046	119.204	0.871685	0.299977	2.90584	0.00366269	0.109971
C6orf47	ENSG00000204439	146.224	0.437158	0.150504	2.90462	0.00367698	0.110013
ATN1	ENSG00000111676	474.91	0.776488	0.267458	2.90321	0.00369355	0.110121
RARA-AS1	ENSG00000265666	34.3959	0.899267	0.30969	2.90376	0.00368709	0.110121
APBA2	ENSG00000034053	89.1559	0.55648	0.19172	2.90257	0.00370113	0.110154
CLIP2	ENSG00000106665	220.411	0.677083	0.233562	2.89894	0.00374426	0.110856
CDCA7	ENSG00000144354	749.524	-0.539996	0.186457	-2.89609	0.00377841	0.111673
TST	ENSG00000128311	188.581	0.764976	0.264201	2.89543	0.00378642	0.111716
PLXNA4	ENSG00000221866	227.583	0.863305	0.298365	2.89345	0.00381037	0.112228
POFUT2	ENSG00000186866	90.2344	0.590061	0.204202	2.88959	0.00385746	0.113323
FTX	ENSG00000230590	70.4953	0.917309	0.317485	2.8893	0.00386105	0.113323
PCNP	ENSG00000081154	2103.62	-0.474587	0.164321	-2.88818	0.00387484	0.113342
C1orf109	ENSG00000116922	201.889	-0.517128	0.179096	-2.88744	0.00388395	0.113414
RASSF8	ENSG00000123094	420.914	0.818048	0.283495	2.88558	0.00390695	0.113629
RHOB	ENSG00000143878	304.776	0.53121	0.184242	2.88322	0.00393634	0.113801
IFIT2	ENSG00000119922	52.5192	-0.859937	0.298711	-2.87883	0.00399155	0.115124
ZNF235	ENSG00000159917	42.749	-1.00012	0.347454	-2.87843	0.0039966	0.115124
SERTAD1	ENSG00000197019	326.199	0.673506	0.234553	2.87144	0.00408604	0.117106
GRSF1	ENSG00000132463	1141.12	-0.496291	0.172904	-2.87032	0.00410059	0.117325
DIP2B	ENSG00000066084	157.98	0.716112	0.249637	2.86862	0.00412267	0.117562
PIK3C2A	ENSG00000011405	171.36	0.759877	0.265037	2.86706	0.00414304	0.117748
MIB1	ENSG00000101752	140.926	0.882514	0.307978	2.86551	0.00416342	0.117918
SEC23IP	ENSG00000107651	422.521	-0.421749	0.147206	-2.86502	0.00416981	0.117918
CANT1	ENSG00000171302	411.529	0.466292	0.162699	2.86598	0.00415723	0.117918
ITPKA	ENSG00000137825	60.3991	0.781569	0.272997	2.86292	0.00419754	0.117919
CPNE8	ENSG00000139117	207.44	-0.719147	0.251104	-2.86394	0.00418404	0.117919
ANKRD13D	ENSG00000172932	176.618	0.609569	0.212814	2.86432	0.00417901	0.117919
EHBP1L1	ENSG00000173442	98.9636	1.00896	0.352373	2.86332	0.00419224	0.117919
2018-09-02	ENSG00000168385	2520.77	-0.406318	0.141983	-2.86175	0.00421309	0.117967
PELI1	ENSG00000197329	155.215	-0.482665	0.168725	-2.86066	0.00422765	0.11818
SLC26A11	ENSG00000181045	60.9809	-0.634458	0.221894	-2.85928	0.004246	0.118334
ZNF320	ENSG00000182986	33.7386	1.01745	0.355852	2.8592	0.00424709	0.118334
VPS18	ENSG00000104142	92.4471	0.794482	0.278161	2.85619	0.00428753	0.119072
TMTC1	ENSG00000133687	123.038	0.731942	0.25636	2.85514	0.0043018	0.119195
IGSF3	ENSG00000143061	180.653	0.734949	0.257739	2.85152	0.0043511	0.120054
PKN1	ENSG00000123143	871.053	0.780039	0.27368	2.85019	0.00436934	0.120362
LANCL1	ENSG00000115365	152.626	-0.570702	0.20041	-2.84768	0.00440392	0.120931
LYPD6	ENSG00000187123	162.533	-0.556674	0.195551	-2.84669	0.00441762	0.120931
FAN1	ENSG00000198690	147.519	-0.563399	0.198054	-2.84467	0.00444568	0.121165
IGFBP5	ENSG00000115461	472.919	0.575475	0.202714	2.83885	0.00452757	0.122735
PHF13	ENSG00000116273	56.6664	0.924447	0.325739	2.838	0.00453976	0.122869
SMARCE1	ENSG00000073584	893.715	-0.363771	0.128292	-2.83549	0.0045756	0.123447
KAZN	ENSG00000189337	72.6005	0.923604	0.325822	2.83469	0.00458701	0.123559
CORO2B	ENSG00000103647	374.529	0.603433	0.213551	2.82571	0.00471765	0.125489
HMGB3	ENSG00000029993	994	-0.304693	0.107979	-2.82177	0.00477598	0.126056
ZNF747	ENSG00000169955	83.1581	0.808405	0.286355	2.82309	0.00475632	0.126056
FBXL7	ENSG00000183580	168.168	0.64527	0.228553	2.82328	0.00475345	0.126056
KPNA4	ENSG00000186432	432.446	0.7244	0.256637	2.82266	0.00476269	0.126056
NPRL3	ENSG00000103148	662.984	-0.340898	0.120834	-2.82122	0.00478418	0.126077
RXRA	ENSG00000186350	97.4867	0.962109	0.342076	2.81256	0.00491486	0.128526
ITGA3	ENSG00000005884	983.13	0.510855	0.181727	2.81111	0.00493713	0.128911
CAPN7	ENSG00000131375	300.885	-0.50806	0.180769	-2.81055	0.00494567	0.128936
ARMCX1	ENSG00000126947	336.143	-0.334403	0.119066	-2.80855	0.00497644	0.129145
TTYH3	ENSG00000136295	393.533	0.830616	0.296481	2.80158	0.00508528	0.131368
OLFM2	ENSG00000105088	54.5865	-1.00538	0.359197	-2.79895	0.00512684	0.132041
CALR	ENSG00000179218	3079.82	-0.472237	0.168785	-2.79787	0.00514415	0.132287
HMGA2	ENSG00000149948	240.413	0.811669	0.290339	2.79559	0.00518054	0.132822
VPS9D1	ENSG00000075399	64.7841	0.943452	0.337764	2.79323	0.00521852	0.132824
RHBDL2	ENSG00000158315	43.4449	-1.00665	0.360295	-2.79397	0.00520654	0.132824
SDC3	ENSG00000162512	683.341	0.805225	0.288336	2.79267	0.00522756	0.132827
PIEZO1	ENSG00000103335	90.4322	0.95838	0.343753	2.78799	0.00530357	0.134061
TMEM241	ENSG00000134490	94.5798	-0.679086	0.243559	-2.78818	0.00530054	0.134061
ATP2B4	ENSG00000058668	277.816	0.762698	0.273971	2.78387	0.00537152	0.134274
PLEKHH3	ENSG00000068137	46.3478	0.816247	0.293753	2.77868	0.00545804	0.134274
GNAS	ENSG00000087460	4263.81	0.668113	0.240411	2.77904	0.00545199	0.134274
BCL2L13	ENSG00000099968	443.554	-0.510504	0.183682	-2.77928	0.00544789	0.134274
LYPLA1	ENSG00000120992	1010.57	-0.510417	0.183637	-2.77949	0.00544443	0.134274
PLEKHA2	ENSG00000169499	81.5263	0.942155	0.33898	2.77938	0.00544622	0.134274
KLF13	ENSG00000169926	89.9382	0.959515	0.344939	2.7817	0.00540758	0.134274
SYNE3	ENSG00000176438	71.0856	0.75471	0.271387	2.78094	0.00542025	0.134274
ENTPD7	ENSG00000198018	107.567	-0.483426	0.173558	-2.78538	0.00534646	0.134274
ZNF664	ENSG00000179195	344.356	0.793095	0.285727	2.77571	0.00550814	0.135061
LRFN4	ENSG00000173621	44.6688	0.776961	0.280204	2.77284	0.00555693	0.135726
MOCOS	ENSG00000075643	160.823	-0.679147	0.245543	-2.7659	0.00567666	0.138009
ZNF552	ENSG00000178935	33.6613	-0.932946	0.337354	-2.76548	0.00568391	0.138009
ABCB10	ENSG00000135776	52.5608	0.921617	0.333657	2.76217	0.0057419	0.139047
NUDT6	ENSG00000170917	49.0458	0.632766	0.229153	2.76133	0.00575666	0.139206
TRIP12	ENSG00000153827	342.412	0.743067	0.269218	2.76009	0.00577851	0.139537
RBM41	ENSG00000089682	237.393	-0.442205	0.160308	-2.75847	0.00580724	0.140032
TMEM164	ENSG00000157600	262.175	0.65474	0.237618	2.75543	0.00586144	0.14094
ABCA3	ENSG00000167972	132.982	0.728145	0.264468	2.75324	0.00590077	0.141486
NEDD1	ENSG00000139350	397.874	-0.576692	0.209577	-2.7517	0.00592872	0.141558
GNPDA2	ENSG00000163281	226.844	-0.612366	0.222484	-2.7524	0.00591604	0.141558
RBL1	ENSG00000080839	106.066	0.718595	0.261411	2.74891	0.00597934	0.14198
LEPROT	ENSG00000213625	764.211	-0.466142	0.16963	-2.748	0.00599599	0.14198
SUSD1	ENSG00000106868	128.031	0.680615	0.247913	2.74538	0.00604413	0.142346
UBE2Q2	ENSG00000140367	1010.49	-0.354712	0.129228	-2.74486	0.0060537	0.142346
TMEM71	ENSG00000165071	127.746	-0.707472	0.257881	-2.74341	0.00608046	0.142777
IMMP1L	ENSG00000148950	238.17	0.505783	0.184512	2.74119	0.00612171	0.142978
EPHB3	ENSG00000182580	466.124	0.844673	0.308138	2.74122	0.00612114	0.142978
PURB	ENSG00000146676	211.07	0.764302	0.278874	2.74067	0.00613144	0.142988
DKK3	ENSG00000050165	969.545	-0.577648	0.21102	-2.73741	0.00619243	0.143234
ADD3	ENSG00000148700	308.721	-0.594396	0.21704	-2.73864	0.00616932	0.143234
AADAT	ENSG00000109576	231.322	-0.552892	0.202294	-2.73311	0.00627395	0.14453
TMEM186	ENSG00000184857	189.24	-0.465575	0.170598	-2.72907	0.0063513	0.145524
TDP2	ENSG00000111802	544.929	-0.299892	0.10993	-2.72802	0.00637157	0.145597
DPYSL3	ENSG00000113657	619.481	0.734892	0.269374	2.72814	0.00636917	0.145597
ABTB1	ENSG00000114626	90.3862	0.72831	0.267134	2.72639	0.00640322	0.146075
ANKRD10-IT1	ENSG00000229152	18.8856	0.996088	0.365586	2.72464	0.00643722	0.146507
LRP3	ENSG00000130881	47.419	0.828552	0.304182	2.72386	0.00645231	0.14663
DPP3	ENSG00000254986	528.694	-0.533745	0.195979	-2.72348	0.00645984	0.14663
LINC01063	ENSG00000232065	10.9874	-0.94051	0.345473	-2.72239	0.00648125	0.14692
GPR176	ENSG00000166073	231.102	-0.414838	0.152473	-2.72072	0.00651396	0.147074
MGAT5B	ENSG00000167889	99.2764	0.789151	0.289975	2.72145	0.00649969	0.147074
TMEM121	ENSG00000184986	144.747	0.589051	0.216483	2.721	0.00650842	0.147074
NR2F6	ENSG00000160113	488.395	0.596159	0.219188	2.71985	0.00653112	0.147266
ZMIZ2	ENSG00000122515	188.636	0.756739	0.278344	2.71872	0.00655352	0.147576
NUMBL	ENSG00000105245	72.9489	0.731317	0.269125	2.71739	0.00658	0.147782
CAPRIN1	ENSG00000135387	2294.15	-0.323432	0.119027	-2.7173	0.00658178	0.147782
GNA12	ENSG00000146535	507.588	0.679735	0.250183	2.71695	0.00658873	0.147782
PHC2	ENSG00000134686	688.451	0.529386	0.194903	2.71615	0.00660452	0.147941
AGO2	ENSG00000123908	292.996	0.64652	0.238123	2.71506	0.00662629	0.148132
CLUAP1	ENSG00000103351	80.2448	0.604302	0.222648	2.71416	0.00664445	0.148236
RNF144A	ENSG00000151692	227.589	0.52493	0.193433	2.71376	0.00665252	0.148236
ZCCHC8	ENSG00000033030	169.97	-0.599639	0.221064	-2.71251	0.00667758	0.148406
CYTH3	ENSG00000008256	81.8643	0.758664	0.280022	2.7093	0.0067425	0.149254
RAB23	ENSG00000112210	209.564	-0.703328	0.259637	-2.70889	0.0067508	0.149254
MMAA	ENSG00000151611	23.6892	0.846748	0.312518	2.70944	0.00673972	0.149254
CDC42BPB	ENSG00000198752	87.0937	0.902176	0.333031	2.70898	0.00674901	0.149254
C1orf226	ENSG00000239887	53.0078	0.830287	0.306985	2.70465	0.00683764	0.150978
LIPG	ENSG00000101670	111.057	0.57582	0.213112	2.70196	0.00689311	0.151613
PHLDA3	ENSG00000174307	113.183	0.803225	0.297336	2.7014	0.00690479	0.151674
NAGLU	ENSG00000108784	104.894	0.757358	0.280562	2.69943	0.0069458	0.152378
SS18	ENSG00000141380	1146.99	-0.588873	0.218488	-2.69523	0.00703409	0.153918
MAGIX	ENSG00000269313	68.8924	0.648172	0.240777	2.692	0.00710248	0.155016
MBOAT2	ENSG00000143797	644.036	-0.405987	0.15085	-2.69132	0.00711688	0.155132
KLF6	ENSG00000067082	868.774	0.403662	0.150065	2.68991	0.00714715	0.155394
FBRS	ENSG00000156860	121.612	0.910412	0.338439	2.69003	0.00714452	0.155394
TRNP1	ENSG00000253368	51.609	0.965339	0.358957	2.68929	0.00716051	0.155485
KIF13B	ENSG00000197892	149.283	-0.700102	0.260518	-2.68734	0.00720231	0.156194
HECA	ENSG00000112406	157.889	0.761148	0.283556	2.68429	0.00726838	0.157136
HNRNPH2	ENSG00000126945	1116.65	-0.544711	0.202922	-2.68434	0.00726728	0.157136
USP7	ENSG00000187555	405.521	0.825329	0.307493	2.68406	0.00727345	0.157136
EIF5A2	ENSG00000163577	102.384	-0.478882	0.178571	-2.68174	0.00732398	0.157429
ARHGAP21	ENSG00000107863	368.738	0.776082	0.289875	2.6773	0.0074218	0.158639
PPAT	ENSG00000128059	318.878	-0.526212	0.196549	-2.67726	0.00742267	0.158639
LAMB2	ENSG00000172037	162.497	0.820188	0.306423	2.67665	0.00743619	0.158639
MTIF2	ENSG00000085760	243.289	0.591153	0.221212	2.67233	0.00753256	0.159512
HIST1H2BH	ENSG00000275713	46.3901	-0.785371	0.293802	-2.67313	0.00751468	0.159512
ACACA	ENSG00000278540	197.456	0.607796	0.227513	2.67148	0.00755184	0.159705
GTF3C4	ENSG00000125484	244.905	0.815214	0.305323	2.67	0.00758507	0.159771
TMEM47	ENSG00000147027	434.079	-0.46946	0.175846	-2.66972	0.00759143	0.159771
LIN9	ENSG00000183814	196.117	-0.454852	0.170332	-2.67038	0.00757648	0.159771
RPL36A	ENSG00000241343	33.9581	0.815556	0.3055	2.66958	0.00759459	0.159771
SNHG1	ENSG00000255717	218.092	0.694997	0.260441	2.66854	0.0076181	0.159914
LRRC41	ENSG00000132128	757.152	-0.460799	0.173118	-2.66176	0.00777339	0.160889
NUMB	ENSG00000133961	257.392	-0.58515	0.219641	-2.66412	0.00771895	0.160889
RPP14	ENSG00000163684	67.9104	0.712223	0.267386	2.66365	0.00772985	0.160889
STAT6	ENSG00000166888	142.54	0.620887	0.233239	2.66202	0.00776733	0.160889
SHCBP1	ENSG00000171241	892.09	-0.386829	0.145326	-2.6618	0.00777244	0.160889
FLNA	ENSG00000196924	1372.14	0.449345	0.168681	2.66388	0.00772454	0.160889
PRRC2A	ENSG00000204469	454.463	0.570967	0.214524	2.66156	0.00777794	0.160889
FAM208B	ENSG00000108021	186.139	0.824373	0.310034	2.65897	0.0078379	0.161345
GEM	ENSG00000164949	205.085	-0.745398	0.280295	-2.65933	0.00782952	0.161345
ANKRD11	ENSG00000167522	314.992	0.873181	0.328302	2.65969	0.00782129	0.161345
KANSL1L	ENSG00000144445	40.0261	0.88866	0.334394	2.65752	0.00787177	0.161772
NUP153	ENSG00000124789	202.07	0.591262	0.222833	2.65339	0.0079688	0.163054
PGAP2	ENSG00000148985	200.227	-0.494313	0.186443	-2.65128	0.00801873	0.163879
HDGF	ENSG00000143321	1946.43	0.657881	0.24854	2.64698	0.00812148	0.165383
MICALL1	ENSG00000100139	157.823	0.798509	0.301928	2.6447	0.00817631	0.166102
TP53BP1	ENSG00000067369	170.122	-0.525131	0.198622	-2.64387	0.00819638	0.166311
HES2	ENSG00000069812	9.63825	0.965105	0.365419	2.64109	0.00826388	0.166386
NUAK1	ENSG00000074590	612.77	0.810732	0.307073	2.64019	0.00828597	0.166386
DDX17	ENSG00000100201	466.257	0.766994	0.290585	2.63949	0.0083032	0.166386
ETV2	ENSG00000105672	55.7612	0.734954	0.278265	2.6412	0.00826118	0.166386
IL13RA1	ENSG00000131724	563.839	-0.344429	0.130446	-2.64039	0.00828116	0.166386
SH3PXD2B	ENSG00000174705	462.617	0.657874	0.249021	2.64184	0.00824573	0.166386
DNAJC22	ENSG00000178401	127.872	0.582073	0.220479	2.64004	0.0082896	0.166386
PURA	ENSG00000185129	223.873	0.805839	0.304948	2.64254	0.00822856	0.166386
EMP1	ENSG00000134531	1732.13	0.665325	0.252187	2.63823	0.00833408	0.166612
FZD2	ENSG00000180340	136.703	0.75697	0.286943	2.63805	0.00833842	0.166612
SOX13	ENSG00000143842	233.659	0.552523	0.209504	2.63729	0.00835711	0.166789
MAP2K5	ENSG00000137764	201.924	-0.465545	0.176676	-2.63503	0.00841297	0.167316
TPD52	ENSG00000076554	1154.77	-0.614963	0.23356	-2.633	0.00846351	0.168125
IPP	ENSG00000197429	90.1044	0.686054	0.26089	2.62967	0.00854677	0.16899
WNK1	ENSG00000060237	408.89	0.78591	0.299493	2.62413	0.00868699	0.170101
ITPR3	ENSG00000096433	55.0901	0.784411	0.298758	2.62558	0.00865027	0.170101
FURIN	ENSG00000140564	200.81	0.765916	0.291729	2.62544	0.00865377	0.170101
SKP2	ENSG00000145604	634.131	-0.554766	0.211291	-2.6256	0.00864976	0.170101
SLC25A5-AS1	ENSG00000224281	29.1035	-0.771286	0.293851	-2.62476	0.00867112	0.170101
LINC00649	ENSG00000237945	6.82065	0.974223	0.371179	2.62467	0.00867323	0.170101
CRBN	ENSG00000113851	426.966	-0.44697	0.170513	-2.62132	0.00875902	0.170806
GALNT11	ENSG00000178234	640.023	-0.400079	0.152615	-2.62149	0.0087546	0.170806
PMF1	ENSG00000160783	226.843	0.589381	0.225021	2.61923	0.00881298	0.171465
JOSD1	ENSG00000100221	242.213	0.76987	0.294239	2.61648	0.00888412	0.172416
ARF3	ENSG00000134287	446.985	0.734847	0.281062	2.61454	0.0089347	0.172846
SPECC1L	ENSG00000100014	60.6645	0.943276	0.360922	2.61352	0.00896157	0.172973
NEK7	ENSG00000151414	247.036	-0.499439	0.191203	-2.61209	0.008999	0.173106
FYN	ENSG00000010810	261.408	0.632215	0.24233	2.60891	0.00908316	0.174212
CPOX	ENSG00000080819	96.1271	0.79683	0.305655	2.60696	0.00913499	0.174212
CAP2	ENSG00000112186	727.815	-0.509527	0.195374	-2.60796	0.00910846	0.174212
ZNF549	ENSG00000121406	45.3292	-0.638236	0.244832	-2.60683	0.00913834	0.174212
CTDSPL	ENSG00000144677	235.844	0.808341	0.309933	2.60812	0.00910409	0.174212
COL6A2	ENSG00000142173	186.935	0.642472	0.246675	2.60453	0.00920011	0.174997
ZNF528-AS1	ENSG00000269834	35.2872	0.782321	0.300427	2.60403	0.00921343	0.175055
NOP58	ENSG00000055044	994.511	0.248968	0.0956741	2.60225	0.00926143	0.175683
SEC23A	ENSG00000100934	677.53	-0.555231	0.213575	-2.59971	0.00933037	0.175683
FAM20B	ENSG00000116199	212.623	0.692123	0.26605	2.60148	0.0092822	0.175683
NEK3	ENSG00000136098	31.5256	-0.750407	0.288688	-2.59937	0.00933938	0.175683
B3GLCT	ENSG00000187676	705.503	-0.470451	0.18095	-2.5999	0.00932512	0.175683
ZNF551	ENSG00000204519	67.8444	0.759972	0.292197	2.60089	0.00929831	0.175683
CAD	ENSG00000084774	130.949	0.832169	0.320194	2.59896	0.00935076	0.175704
ITM2C	ENSG00000135916	1254.04	-0.372961	0.143529	-2.59851	0.00936286	0.175737
GOT2	ENSG00000125166	1957.26	-0.350691	0.134979	-2.59812	0.0093735	0.175743
PRRC1	ENSG00000164244	632.295	-0.425097	0.163725	-2.59641	0.00942048	0.176302
ZFP90	ENSG00000184939	90.2152	0.466115	0.179543	2.59612	0.00942828	0.176302
HSPA1B	ENSG00000204388	209.721	0.723419	0.278678	2.5959	0.00943441	0.176302
CTSK	ENSG00000143387	122.874	-0.632867	0.24404	-2.5933	0.0095061	0.176865
MARCH9	ENSG00000139266	112.146	0.855755	0.330147	2.59204	0.00954081	0.177317
CASP8	ENSG00000064012	84.2928	-0.632119	0.243905	-2.59166	0.00955147	0.177322
AGFG1	ENSG00000173744	201.044	0.713329	0.275324	2.59087	0.00957344	0.177536
FBXO16	ENSG00000214050	54.4929	0.741989	0.286429	2.59048	0.0095843	0.177544
NMNAT2	ENSG00000157064	84.3175	0.770373	0.297749	2.58732	0.00967247	0.178788
CADM3	ENSG00000162706	589.065	-0.657811	0.254392	-2.58581	0.00971497	0.179243
FOXG1	ENSG00000176165	275.291	0.698444	0.270118	2.5857	0.00971813	0.179243
CCDC6	ENSG00000108091	350.54	0.529597	0.204868	2.58506	0.00973625	0.179383
SOX8	ENSG00000005513	217.063	0.546833	0.211591	2.58438	0.00975529	0.17954
HGS	ENSG00000185359	1223.71	-0.379883	0.147051	-2.58334	0.00978494	0.179891
ANKS3	ENSG00000168096	82.0375	0.623561	0.24149	2.58214	0.00981904	0.180117
ZNF627	ENSG00000198551	134.152	-0.704487	0.272868	-2.58179	0.00982899	0.180117
TAF1D	ENSG00000166012	249.253	0.588508	0.228033	2.5808	0.00985708	0.180244
BLCAP	ENSG00000166619	370.115	-0.498918	0.193317	-2.58082	0.00985654	0.180244
MPP3	ENSG00000161647	82.1996	-0.644711	0.249868	-2.58021	0.00987416	0.180362
BRD4	ENSG00000141867	591.982	0.661779	0.256682	2.57821	0.00993136	0.181213
ZMAT2	ENSG00000146007	368.205	0.774059	0.300708	2.57412	0.0100494	0.182974
FKBP10	ENSG00000141756	731.46	-0.385075	0.149871	-2.56937	0.0101883	0.184735
HSPA12A	ENSG00000165868	88.9143	0.625591	0.243531	2.56884	0.0102041	0.184802
BAHD1	ENSG00000140320	64.3373	0.881762	0.343439	2.56744	0.0102451	0.185348
SUFU	ENSG00000107882	96.6595	0.63933	0.249098	2.56658	0.0102708	0.185418
UBA1	ENSG00000130985	1018.26	0.54745	0.213494	2.56424	0.0103402	0.18608
RPS8	ENSG00000142937	4390.61	0.753013	0.293644	2.56437	0.0103363	0.18608
VKORC1L1	ENSG00000196715	343.749	0.584048	0.227894	2.56281	0.0103829	0.186302
LOH12CR2	ENSG00000205791	24.033	0.866226	0.338342	2.5602	0.010461	0.186872
SAMD8	ENSG00000156671	187.01	0.515284	0.201415	2.55832	0.0105179	0.187299
C12orf4	ENSG00000047621	304.568	-0.646628	0.25313	-2.55453	0.0106332	0.188171
SYT17	ENSG00000103528	93.9478	-0.530565	0.207657	-2.55501	0.0106185	0.188171
FOXP4	ENSG00000137166	67.5092	0.788564	0.308739	2.55415	0.0106448	0.18818
TRAM2	ENSG00000065308	593.117	0.532027	0.208469	2.55207	0.0107086	0.188662
GGACT	ENSG00000134864	72.5416	-0.595721	0.233474	-2.55155	0.0107245	0.188662
TCF25	ENSG00000141002	457.809	0.512652	0.200999	2.55051	0.0107564	0.188781
PSKH1	ENSG00000159792	211.985	-0.579679	0.227357	-2.54965	0.0107833	0.189057
C11orf54	ENSG00000182919	104.32	-0.533111	0.209157	-2.54886	0.0108076	0.189288
PER3	ENSG00000049246	95.9177	0.583038	0.229104	2.54486	0.0109322	0.190545
MYH9	ENSG00000100345	468.341	0.579901	0.22788	2.54476	0.0109353	0.190545
METRN	ENSG00000103260	283.951	0.733957	0.288351	2.54536	0.0109165	0.190545
EIF4G2	ENSG00000110321	7195.57	-0.343655	0.134988	-2.54582	0.0109022	0.190545
YTHDF1	ENSG00000149658	197.952	0.673386	0.264887	2.54217	0.0110167	0.19146
ZNF17	ENSG00000186272	35.9279	-0.881266	0.346814	-2.54103	0.0110526	0.19146
HUS1	ENSG00000136273	788.268	-0.374692	0.147633	-2.538	0.0111487	0.191907
KCTD2	ENSG00000180901	134.004	0.772005	0.304137	2.53835	0.0111377	0.191907
TCHP	ENSG00000139437	94.4923	0.456697	0.180082	2.53606	0.0112109	0.192588
UBE2M	ENSG00000130725	433.574	0.790676	0.311875	2.53523	0.0112374	0.192653
RAP2A	ENSG00000125249	401.143	0.705051	0.278446	2.53209	0.0113385	0.193236
SLC41A1	ENSG00000133065	170.863	0.396119	0.156441	2.53206	0.0113394	0.193236
DUS4L	ENSG00000105865	179.02	-0.410317	0.162074	-2.53166	0.0113525	0.193264
MCM9	ENSG00000111877	68.2508	0.602735	0.238128	2.53114	0.0113694	0.193359
SCAF8	ENSG00000213079	72.2202	0.690606	0.272901	2.53061	0.0113865	0.193457
PHF12	ENSG00000109118	175.568	0.561071	0.221845	2.52912	0.011435	0.194087
ELOVL5	ENSG00000012660	2369.88	-0.284261	0.112503	-2.52669	0.0115144	0.194927
NOP56	ENSG00000101361	1059.7	0.61406	0.243076	2.5262	0.0115303	0.194927
LARP1	ENSG00000155506	689.686	0.615668	0.243641	2.52694	0.0115061	0.194927
CHD6	ENSG00000124177	95.548	0.709061	0.281379	2.51995	0.011737	0.197637
CDKAL1	ENSG00000145996	388.671	-0.35113	0.139416	-2.51857	0.0117832	0.198219
ZNF814	ENSG00000204514	63.0111	0.720131	0.285997	2.51797	0.0118034	0.198363
FKBP7	ENSG00000079150	108.224	-0.670927	0.266678	-2.51587	0.011874	0.199352
PIPOX	ENSG00000179761	114.041	-0.587002	0.233518	-2.51374	0.011946	0.200363
CCDC40	ENSG00000141519	44.971	-0.701765	0.279345	-2.51218	0.0119988	0.200853
TARS2	ENSG00000143374	204.41	-0.44824	0.178485	-2.51136	0.0120267	0.201122
RCN1	ENSG00000049449	1329.3	-0.255323	0.101766	-2.50892	0.01211	0.201384
HUWE1	ENSG00000086758	531.614	0.724667	0.288866	2.50866	0.012119	0.201384
EFNB3	ENSG00000108947	52.875	0.835736	0.333347	2.50711	0.0121724	0.201384
CBL	ENSG00000110395	214.863	0.743173	0.296191	2.5091	0.0121041	0.201384
RPS12	ENSG00000112306	2732.69	0.768602	0.306453	2.50805	0.0121398	0.201384
NEK11	ENSG00000114670	27.2785	-0.822857	0.328196	-2.50721	0.0121688	0.201384
EMILIN1	ENSG00000138080	82.9736	0.844324	0.337012	2.50532	0.012234	0.201423
PPP1R18	ENSG00000146112	1383.58	0.410904	0.164012	2.50533	0.0122338	0.201423
ATP1A1	ENSG00000163399	10906.9	-0.459898	0.183475	-2.5066	0.0121899	0.201423
MAP3K11	ENSG00000173327	308.978	0.656951	0.262131	2.50619	0.0122039	0.201423
ZNF81	ENSG00000197779	56.2234	0.673949	0.269097	2.50448	0.0122631	0.201708
GNPDA1	ENSG00000113552	1616.54	-0.394543	0.157583	-2.50372	0.0122896	0.201753
PDAP1	ENSG00000106244	2593.05	0.272619	0.108993	2.50124	0.0123759	0.202147
ARHGAP18	ENSG00000146376	634.067	-0.316786	0.126639	-2.50149	0.0123672	0.202147
DENND6A	ENSG00000174839	82.7142	0.807167	0.32274	2.50099	0.0123848	0.202147
C1orf159	ENSG00000131591	175.399	0.549582	0.219813	2.50022	0.0124115	0.202388
SNHG10	ENSG00000247092	174.27	-0.554233	0.221812	-2.49866	0.0124663	0.202893
TMEM19	ENSG00000139291	374.275	0.312082	0.124972	2.49723	0.0125169	0.203523
DBR1	ENSG00000138231	198.567	-0.485555	0.19466	-2.49438	0.0126178	0.204187
TCF7L2	ENSG00000148737	412.778	0.460029	0.184408	2.49462	0.0126092	0.204187
CDH4	ENSG00000179242	95.0642	0.788138	0.316093	2.49337	0.0126535	0.204378
AACS	ENSG00000081760	382.25	-0.475233	0.190644	-2.49278	0.0126748	0.204527
RND3	ENSG00000115963	164.095	-0.59896	0.240515	-2.49032	0.0127627	0.204974
BRK1	ENSG00000254999	6664.87	-0.347232	0.139423	-2.49049	0.0127565	0.204974
ZNF589	ENSG00000164048	44.0424	0.835739	0.335745	2.48921	0.0128028	0.205424
EXTL3	ENSG00000012232	227.845	0.816559	0.328378	2.48664	0.0128955	0.206716
RPS4X	ENSG00000198034	6415.27	0.693289	0.278916	2.48566	0.0129312	0.207094
PEX26	ENSG00000215193	43.0272	0.791496	0.318517	2.48494	0.0129572	0.207315
ZNF532	ENSG00000074657	142.97	0.612889	0.246699	2.48436	0.0129785	0.207462
TSPAN1	ENSG00000117472	23.0968	-0.904633	0.36424	-2.48362	0.0130056	0.207699
RFK	ENSG00000135002	617.307	-0.447034	0.180019	-2.48326	0.0130187	0.207713
QRSL1	ENSG00000130348	254.469	-0.459673	0.185188	-2.4822	0.0130574	0.208136
NUFIP2	ENSG00000108256	392.57	0.792227	0.319407	2.48031	0.013127	0.208659
PCDHGC3	ENSG00000240184	383.303	-0.61599	0.248327	-2.48056	0.0131177	0.208659
ZWILCH	ENSG00000174442	714.519	-0.353271	0.142468	-2.47965	0.0131513	0.208734
SLC39A1	ENSG00000143570	2175.99	-0.388863	0.156976	-2.4772	0.0132416	0.209309
REPIN1	ENSG00000214022	291.115	0.571847	0.230888	2.47673	0.0132594	0.209395
VANGL1	ENSG00000173218	237.476	-0.363423	0.146765	-2.47622	0.0132781	0.209497
RPL39L	ENSG00000163923	137.176	0.477021	0.192843	2.47363	0.013375	0.209946
EIF1AD	ENSG00000175376	321.062	0.341055	0.137851	2.47408	0.0133579	0.209946
GJA1	ENSG00000152661	80.1842	0.847289	0.342758	2.47198	0.0134369	0.210054
B4GALT5	ENSG00000158470	361.617	0.744194	0.301023	2.47221	0.013428	0.210054
UBXN8	ENSG00000104691	348.351	-0.435087	0.176074	-2.47104	0.013472	0.21036
RDH10	ENSG00000121039	57.6471	0.526668	0.213157	2.4708	0.0134811	0.21036
CXCR4	ENSG00000121966	124.992	0.834348	0.337748	2.47033	0.0134989	0.210445
ABCF2	ENSG00000033050	1478.39	-0.414276	0.167776	-2.46922	0.0135408	0.210711
L3MBTL4	ENSG00000154655	152.055	-0.469396	0.190092	-2.46931	0.0135374	0.210711
RYK	ENSG00000163785	241.336	0.649088	0.263047	2.46758	0.0136031	0.211295
CSDE1	ENSG00000009307	4245.28	-0.374923	0.152066	-2.46553	0.0136812	0.21212
RSRC2	ENSG00000111011	763.258	0.287037	0.116608	2.46154	0.0138341	0.214101
LYPD3	ENSG00000124466	30.5027	-0.896519	0.364303	-2.46091	0.0138584	0.214283
SCAMP1	ENSG00000085365	421.226	-0.595846	0.242315	-2.45897	0.0139337	0.214862
ZNF610	ENSG00000167554	54.1456	-0.703519	0.286041	-2.4595	0.013913	0.214862
RPSA	ENSG00000168028	3688.38	0.795889	0.324254	2.45453	0.014107	0.216553
MAP3K7CL	ENSG00000156265	67.3562	-0.674379	0.274964	-2.45261	0.0141825	0.21693
TBC1D31	ENSG00000156787	90.7762	0.55394	0.225772	2.45354	0.0141459	0.21693
SH3YL1	ENSG00000035115	50.966	-0.588884	0.240369	-2.44992	0.0142888	0.217842
NBN	ENSG00000104320	577.795	-0.445474	0.182112	-2.44615	0.0144389	0.217842
RBM28	ENSG00000106344	342.867	0.461723	0.188799	2.44558	0.0144618	0.217842
CCNT1	ENSG00000129315	178.483	0.708836	0.289526	2.44826	0.0143547	0.217842
GOLPH3L	ENSG00000143457	200.952	-0.499068	0.204068	-2.4456	0.0144613	0.217842
PUS10	ENSG00000162927	34.1793	-0.737433	0.301569	-2.44532	0.0144725	0.217842
TRUB1	ENSG00000165832	256.375	-0.614117	0.250888	-2.44777	0.0143743	0.217842
ZNF185	ENSG00000147394	72.9386	-0.67909	0.277929	-2.44339	0.01455	0.218237
WIZ	ENSG00000011451	187.809	0.76196	0.311911	2.44287	0.0145709	0.218359
PRKAR2A	ENSG00000114302	492.102	0.687575	0.281595	2.44172	0.0146177	0.218691
PALM3	ENSG00000187867	61.3005	0.831693	0.340636	2.44159	0.0146229	0.218691
NOP14-AS1	ENSG00000249673	106.101	0.573162	0.234838	2.44067	0.0146601	0.218924
BOLA3-AS1	ENSG00000225439	108.114	-0.589009	0.24155	-2.43845	0.0147504	0.219333
FUS	ENSG00000089280	357.464	0.741671	0.304343	2.43696	0.0148113	0.219655
FYTTD1	ENSG00000122068	1446.35	-0.403226	0.165441	-2.43728	0.0147981	0.219655
DNAJC24	ENSG00000170946	115.699	0.506861	0.207991	2.43694	0.0148123	0.219655
PPP1R9B	ENSG00000108819	114.694	0.732438	0.300826	2.43476	0.0149016	0.219773
RAB15	ENSG00000139998	115.987	0.805648	0.330795	2.43549	0.0148715	0.219773
HES4	ENSG00000188290	68.1739	0.589427	0.24211	2.43454	0.0149106	0.219773
FKBPL	ENSG00000204315	236.881	0.507564	0.208473	2.43467	0.0149053	0.219773
ZBED5-AS1	ENSG00000247271	61.7739	-0.628344	0.2579	-2.43639	0.0148347	0.219773
TMEM132A	ENSG00000006118	156.713	0.672205	0.276291	2.43296	0.0149761	0.220357
TRDMT1	ENSG00000107614	177.538	-0.58391	0.240057	-2.43238	0.0150001	0.220519
CREBBP	ENSG00000005339	188.727	0.760144	0.31315	2.42741	0.015207	0.220531
CDK17	ENSG00000059758	206.239	-0.412725	0.170029	-2.42738	0.0152081	0.220531
TRAM1	ENSG00000067167	1634.88	-0.376838	0.155181	-2.42838	0.0151665	0.220531
SSX2IP	ENSG00000117155	1320.29	-0.396603	0.163134	-2.43114	0.0150514	0.220531
DNMT3A	ENSG00000119772	155.345	0.558893	0.229939	2.43061	0.0150733	0.220531
ATXN1	ENSG00000124788	406.049	0.614	0.252899	2.42785	0.0151887	0.220531
MYBBP1A	ENSG00000132382	149.243	0.583335	0.239903	2.43155	0.0150345	0.220531
FOXK2	ENSG00000141568	237.611	0.6573	0.270535	2.42963	0.0151144	0.220531
HDAC8	ENSG00000147099	687.27	-0.49435	0.203488	-2.42938	0.0151247	0.220531
PPP2R3B	ENSG00000167393	122.502	0.804531	0.331168	2.42937	0.015125	0.220531
CTNND2	ENSG00000169862	65.0326	0.835383	0.343773	2.43004	0.0150971	0.220531
ZNF33B	ENSG00000196693	123.254	0.674115	0.277651	2.42792	0.0151857	0.220531
ORAI1	ENSG00000276045	1217.73	0.361996	0.148925	2.43073	0.0150684	0.220531
ITSN2	ENSG00000198399	160.565	0.568514	0.234471	2.42467	0.0153223	0.22162
EMC1	ENSG00000127463	180.277	-0.45715	0.188732	-2.42222	0.015426	0.221986
KCTD3	ENSG00000136636	188.006	-0.542453	0.224003	-2.42163	0.0154511	0.221986
MSL1	ENSG00000188895	481.35	0.578078	0.238679	2.42199	0.0154359	0.221986
ARPIN	ENSG00000242498	96.4079	0.713198	0.294455	2.42209	0.0154314	0.221986
TMEM127	ENSG00000135956	212.162	0.537294	0.222103	2.41912	0.015558	0.223134
DYRK2	ENSG00000127334	86.7323	0.663421	0.274376	2.41792	0.0156093	0.223597
CCDC102A	ENSG00000135736	99.1743	0.678593	0.280791	2.41672	0.0156612	0.224047
TAX1BP1	ENSG00000106052	1458.83	-0.302185	0.125181	-2.41399	0.0157788	0.225258
SIRPA	ENSG00000198053	190.476	0.391548	0.162174	2.41438	0.0157622	0.225258
MTMR2	ENSG00000087053	1577.34	-0.530236	0.219716	-2.41328	0.0158097	0.225414
ITGB5	ENSG00000082781	290.659	0.604512	0.250613	2.41214	0.0158594	0.225744
SMC6	ENSG00000163029	317.038	0.388759	0.161161	2.41224	0.0158549	0.225744
GTPBP2	ENSG00000172432	174.398	0.543466	0.225338	2.41178	0.0158748	0.225774
LRRC23	ENSG00000010626	105.638	-0.517262	0.214626	-2.41006	0.0159498	0.225904
DOT1L	ENSG00000104885	113.653	0.745563	0.309348	2.41011	0.0159478	0.225904
CLTC	ENSG00000141367	1265.13	0.589787	0.24475	2.40975	0.0159635	0.225904
DLG5	ENSG00000151208	44.7069	0.622742	0.258307	2.41086	0.0159148	0.225904
JAG1	ENSG00000101384	101.259	0.690772	0.286772	2.40878	0.0160058	0.225953
TPT1	ENSG00000133112	1958.84	0.59131	0.24551	2.4085	0.0160184	0.225953
GYG1	ENSG00000163754	892.56	-0.525384	0.218141	-2.40846	0.01602	0.225953
IRAK1	ENSG00000184216	1271.8	0.610563	0.253439	2.40911	0.0159914	0.225953
DUSP3	ENSG00000108861	904.805	-0.295647	0.122795	-2.40764	0.0160559	0.226044
ABRACL	ENSG00000146386	1165.71	-0.284005	0.117986	-2.4071	0.0160796	0.226044
PIDD1	ENSG00000177595	82.7489	0.646938	0.268708	2.40759	0.0160582	0.226044
SH3GLB2	ENSG00000148341	206.878	0.515544	0.214373	2.40489	0.0161772	0.227117
TAP2	ENSG00000204267	44.2689	0.817413	0.33993	2.40465	0.016188	0.227117
AUTS2	ENSG00000158321	410.715	0.693966	0.288735	2.40347	0.0162404	0.227552
TRAF3	ENSG00000131323	98.1349	0.554939	0.231112	2.40117	0.0163428	0.228423
IPO7	ENSG00000205339	448.721	0.752135	0.313354	2.40028	0.0163827	0.228793
AAK1	ENSG00000115977	225.909	0.715136	0.298008	2.39972	0.0164076	0.228953
UGP2	ENSG00000169764	955.038	-0.41195	0.171794	-2.39793	0.016488	0.229517
TMEM229B	ENSG00000198133	98.2055	0.640485	0.2671	2.39792	0.0164885	0.229517
HUNK	ENSG00000142149	153.869	0.772111	0.322041	2.39755	0.016505	0.229559
PTTG1IP	ENSG00000183255	4224.29	-0.218445	0.0911396	-2.39681	0.0165383	0.22966
MAP2K7	ENSG00000076984	69.0355	0.813823	0.339924	2.39413	0.0166597	0.230462
TBL1X	ENSG00000101849	393.75	0.693871	0.289828	2.39408	0.0166621	0.230462
DNALI1	ENSG00000163879	145.074	-0.507118	0.211788	-2.39446	0.016645	0.230462
UBALD2	ENSG00000185262	519.33	0.872245	0.364342	2.39403	0.0166646	0.230462
SLC25A10	ENSG00000183048	137.086	0.771153	0.322216	2.39328	0.0166985	0.230743
TRIO	ENSG00000038382	106.362	0.731136	0.305825	2.3907	0.0168161	0.230783
PPP2R5D	ENSG00000112640	1402.83	-0.45728	0.19124	-2.39114	0.0167963	0.230783
RNF138	ENSG00000134758	904.461	-0.538256	0.224987	-2.39239	0.0167389	0.230783
ROBO3	ENSG00000154134	136.037	0.455997	0.190774	2.39025	0.0168369	0.230783
L1CAM	ENSG00000198910	342.702	0.519734	0.217385	2.39085	0.0168096	0.230783
TACC3	ENSG00000013810	540.623	0.406436	0.170072	2.38978	0.0168583	0.230854
EGLN2	ENSG00000269858	127.546	0.742307	0.310743	2.38881	0.016903	0.230945
SPOCK1	ENSG00000152377	888.549	-0.367629	0.153982	-2.38747	0.0169646	0.231588
PGRMC2	ENSG00000164040	198.121	0.773354	0.323959	2.3872	0.0169773	0.231588
RTP4	ENSG00000136514	32.6682	-0.746111	0.312736	-2.38576	0.0170441	0.231756
INTS8	ENSG00000164941	216.177	-0.622928	0.261041	-2.38633	0.0170176	0.231756
DUS1L	ENSG00000169718	452.083	0.714956	0.299669	2.38582	0.0170412	0.231756
ACAD9	ENSG00000177646	731.848	-0.328072	0.13751	-2.38581	0.0170418	0.231756
KPNA6	ENSG00000025800	361.944	0.465073	0.195008	2.38489	0.0170844	0.231934
RP2	ENSG00000102218	262.05	-0.55859	0.234283	-2.38426	0.0171136	0.232145
SLC35F2	ENSG00000110660	577.999	-0.540774	0.227068	-2.38155	0.01724	0.232759
FHOD3	ENSG00000134775	61.1083	-0.625407	0.262638	-2.38125	0.017254	0.232759
FAM222A	ENSG00000139438	55.2633	0.805112	0.338062	2.38155	0.0172399	0.232759
ZNF853	ENSG00000236609	81.5115	0.634749	0.26642	2.38251	0.0171949	0.232759
B3GALT6	ENSG00000176022	215.321	0.820264	0.344512	2.38095	0.0172683	0.232759
TLK2	ENSG00000146872	160.568	0.677523	0.284884	2.37825	0.0173952	0.233914
LINC00630	ENSG00000223546	56.3848	-0.671342	0.282255	-2.37849	0.0173837	0.233914
MARK4	ENSG00000007047	35.0724	0.872073	0.366819	2.37739	0.0174355	0.234084
DLG1	ENSG00000075711	131.99	0.649258	0.273149	2.37694	0.0174569	0.234084
PIANP	ENSG00000139200	94.129	0.698998	0.29409	2.37682	0.0174628	0.234084
TGFBRAP1	ENSG00000135966	135.86	-0.469904	0.197924	-2.37417	0.0175886	0.235088
SNHG25	ENSG00000266402	166.733	0.838208	0.353106	2.37381	0.0176054	0.235088
ST3GAL6	ENSG00000064225	479.81	-0.336124	0.141708	-2.37194	0.0176951	0.235897
SUCLG2	ENSG00000172340	306.907	-0.438263	0.18481	-2.37142	0.0177199	0.236044
TDRD7	ENSG00000196116	122.241	-0.714829	0.30148	-2.37107	0.0177367	0.236083
FABP3	ENSG00000121769	282.414	0.452229	0.190772	2.37052	0.0177631	0.23625
IL32	ENSG00000008517	30.9574	0.752492	0.317756	2.36814	0.0178778	0.236313
NDRG1	ENSG00000104419	85.5249	0.803386	0.339148	2.36883	0.0178444	0.236313
TNFAIP6	ENSG00000123610	93.9937	0.659731	0.278689	2.36727	0.01792	0.236313
BBS4	ENSG00000140463	118.729	-0.586597	0.247796	-2.36725	0.0179206	0.236313
SPTSSA	ENSG00000165389	1181.91	-0.389952	0.164657	-2.36827	0.0178713	0.236313
FAM3C	ENSG00000196937	600.714	-0.336808	0.142144	-2.36948	0.0178132	0.236313
IRAK4	ENSG00000198001	120.938	-0.471555	0.199013	-2.36947	0.0178138	0.236313
SEH1L	ENSG00000085415	1040.7	-0.324991	0.137387	-2.36551	0.0180051	0.236376
OSTF1	ENSG00000134996	97.4052	-0.516653	0.218602	-2.36345	0.0181059	0.236376
RFX5	ENSG00000143390	516.356	-0.456759	0.193221	-2.36392	0.0180828	0.236376
KCNF1	ENSG00000162975	132.034	0.831804	0.351603	2.36575	0.0179938	0.236376
FBXO8	ENSG00000164117	124.635	-0.534701	0.226086	-2.36504	0.0180282	0.236376
CA3	ENSG00000164879	97.8018	-0.754634	0.319247	-2.36379	0.0180891	0.236376
RHEBL1	ENSG00000167550	103.34	0.41942	0.177397	2.3643	0.0180643	0.236376
PLD6	ENSG00000179598	91.4524	-0.540649	0.22867	-2.36432	0.0180633	0.236376
EXOC7	ENSG00000182473	461.97	-0.628806	0.265788	-2.36582	0.0179902	0.236376
ZCCHC3	ENSG00000247315	125.16	0.582568	0.246361	2.36469	0.0180452	0.236376
PODNL1	ENSG00000132000	49.254	0.684242	0.289703	2.36187	0.018183	0.236838
PC	ENSG00000173599	78.7258	0.760862	0.322115	2.36209	0.0181724	0.236838
HINFP	ENSG00000172273	228.908	-0.561471	0.23785	-2.36061	0.0182447	0.237366
MAST2	ENSG00000086015	126.858	0.684596	0.290135	2.35957	0.0182959	0.237484
PLXNA1	ENSG00000114554	257.439	0.593859	0.251715	2.35925	0.0183119	0.237484
IRF2BP1	ENSG00000170604	84.7258	0.669027	0.283618	2.3589	0.018329	0.237484
CASKIN2	ENSG00000177303	79.4876	0.777939	0.329792	2.35888	0.0183302	0.237484
BIRC3	ENSG00000023445	84.4433	0.814962	0.345896	2.35609	0.0184687	0.238024
HOXB3	ENSG00000120093	92.1583	0.800504	0.339691	2.35657	0.0184448	0.238024
GNL3L	ENSG00000130119	140.577	0.573669	0.24345	2.35641	0.0184524	0.238024
TRIM44	ENSG00000166326	867.69	0.626922	0.266028	2.35661	0.0184428	0.238024
TSEN15	ENSG00000198860	1194.16	-0.513592	0.218005	-2.35587	0.0184794	0.238024
COL9A3	ENSG00000092758	380.707	0.594518	0.252518	2.35436	0.0185545	0.238733
ASPHD1	ENSG00000174939	157.365	0.525027	0.223124	2.35307	0.0186191	0.238733
TSEN54	ENSG00000182173	496.297	0.327599	0.139224	2.35303	0.0186209	0.238733
LCOR	ENSG00000196233	201.06	0.574055	0.243933	2.35333	0.018606	0.238733
SOCS7	ENSG00000274211	98.4824	0.723996	0.307728	2.35271	0.018637	0.238733
TBC1D20	ENSG00000125875	451.667	-0.373315	0.158711	-2.35217	0.0186642	0.238853
CCT6B	ENSG00000132141	28.9022	0.706114	0.300223	2.35197	0.0186744	0.238853
ISCA1	ENSG00000135070	548	-0.265841	0.113084	-2.35083	0.0187316	0.238867
RECQL4	ENSG00000160957	95.0682	0.613421	0.26091	2.35108	0.0187188	0.238867
SMG9	ENSG00000105771	434.513	0.441391	0.187877	2.34936	0.0188059	0.238919
PTOV1-AS1	ENSG00000268006	39.8495	0.769989	0.327983	2.34765	0.0188922	0.239837
CDC25B	ENSG00000101224	1472.46	0.386214	0.164615	2.34617	0.0189677	0.240616
CEP76	ENSG00000101624	136.625	-0.515091	0.219632	-2.34525	0.0190145	0.240672
IDH1-AS1	ENSG00000231908	17.7006	0.80188	0.341889	2.34544	0.0190046	0.240672
KLHL7	ENSG00000122550	882.034	-0.452445	0.193022	-2.34401	0.0190777	0.240905
IMMT	ENSG00000132305	1198.6	-0.349152	0.14897	-2.34378	0.0190896	0.240905
DUS2	ENSG00000167264	112.308	-0.42819	0.182743	-2.34312	0.0191231	0.24097
SIPA1	ENSG00000213445	103.566	0.683253	0.291578	2.34329	0.0191144	0.24097
GPX8	ENSG00000164294	440.833	0.344643	0.14715	2.34211	0.0191749	0.241444
HLA-B	ENSG00000234745	1077.57	0.609577	0.260456	2.34042	0.0192619	0.241975
MSH5	ENSG00000204410	11.8591	0.813258	0.34769	2.33903	0.019334	0.242461
YY1	ENSG00000100811	732.343	0.603444	0.258444	2.33491	0.019548	0.243776
MET	ENSG00000105976	239.048	0.60582	0.259418	2.3353	0.0195277	0.243776
C3orf33	ENSG00000174928	69.7614	-0.723338	0.309934	-2.33385	0.0196038	0.244136
ZFP36L2	ENSG00000152518	502.805	0.383977	0.164613	2.33261	0.0196687	0.244766
EIF3B	ENSG00000106263	1333.47	0.586004	0.25133	2.33161	0.0197213	0.244883
CNIH4	ENSG00000143771	2877.65	-0.262107	0.112414	-2.33162	0.0197209	0.244883
H1FX	ENSG00000184897	563.004	0.728264	0.312273	2.33214	0.0196936	0.244883
FAM114A1	ENSG00000197712	345.937	-0.282057	0.12107	-2.3297	0.0198221	0.245598
PPP6R1	ENSG00000105063	76.0654	0.565227	0.242879	2.3272	0.0199547	0.246388
BBS7	ENSG00000138686	223.716	-0.406559	0.174701	-2.32717	0.019956	0.246388
RPS24	ENSG00000138326	5468.62	0.621343	0.267044	2.32674	0.0199789	0.246464
KDM3B	ENSG00000120733	190.637	0.498502	0.214336	2.3258	0.0200294	0.246594
NT5E	ENSG00000135318	962.267	-0.335027	0.144052	-2.32573	0.0200328	0.246594
HSF2BP	ENSG00000160207	33.9509	-0.642611	0.276259	-2.32612	0.0200122	0.246594
RPS28	ENSG00000233927	2437.29	0.730647	0.314239	2.32513	0.020065	0.246791
LAS1L	ENSG00000001497	672.98	-0.454818	0.195745	-2.32352	0.0201511	0.246846
ZNF121	ENSG00000197961	211.71	0.541687	0.233069	2.32415	0.0201172	0.246846
MCF2L-AS1	ENSG00000235280	75.5805	-0.584152	0.251413	-2.32348	0.0201534	0.246846
PHF20	ENSG00000025293	499.803	0.385306	0.165875	2.32287	0.0201863	0.246913
DGKZ	ENSG00000149091	208.736	0.597759	0.257403	2.32227	0.0202184	0.246913
MKL1	ENSG00000196588	127.926	0.531108	0.228697	2.32232	0.0202156	0.246913
CCDC80	ENSG00000091986	77.1587	-0.69989	0.301956	-2.31785	0.0204574	0.247314
KLC1	ENSG00000126214	248.128	0.633022	0.272753	2.32086	0.0202944	0.247314
ARHGAP22	ENSG00000128805	195.713	0.645396	0.278473	2.31763	0.0204697	0.247314
CHSY1	ENSG00000131873	192.352	0.66697	0.287807	2.31742	0.0204809	0.247314
SLC37A1	ENSG00000160190	97.9841	-0.583063	0.251419	-2.31909	0.0203901	0.247314
SYVN1	ENSG00000162298	167.966	0.450718	0.194374	2.31882	0.0204049	0.247314
ARL5B	ENSG00000165997	116.225	0.652916	0.281781	2.3171	0.0204981	0.247314
ZNF791	ENSG00000173875	139.874	0.440794	0.190194	2.31761	0.0204707	0.247314
MKRN3	ENSG00000179455	18.06	-0.846501	0.364781	-2.32058	0.0203097	0.247314
TMEM86B	ENSG00000180089	9.58182	0.859098	0.370273	2.32017	0.0203315	0.247314
NUP210	ENSG00000132182	108.332	0.726936	0.313916	2.3157	0.0205747	0.247711
RPL4	ENSG00000174444	6807.09	0.34903	0.150708	2.31593	0.0205619	0.247711
CREBL2	ENSG00000111269	460.564	-0.34302	0.148256	-2.3137	0.0206842	0.247803
AIDA	ENSG00000186063	83.171	0.5751	0.248535	2.31396	0.0206702	0.247803
SLC5A3	ENSG00000198743	323.914	0.696525	0.30104	2.31373	0.0206825	0.247803
NUDT14	ENSG00000183828	96.866	0.477052	0.206262	2.31285	0.020731	0.248045
MRPL12	ENSG00000262814	526.442	0.596763	0.258026	2.3128	0.0207336	0.248045
KDM2A	ENSG00000173120	139.931	0.754277	0.326488	2.31028	0.0208729	0.249361
TNFRSF19	ENSG00000127863	883.41	-0.387619	0.167818	-2.30975	0.020902	0.249534
NXT2	ENSG00000101888	374.283	-0.534453	0.231705	-2.30661	0.0210767	0.250391
ABCE1	ENSG00000164163	668.082	-0.308381	0.133655	-2.30729	0.0210384	0.250391
ERAP1	ENSG00000164307	142.031	-0.444301	0.192608	-2.30676	0.021068	0.250391
H2AFX	ENSG00000188486	1168.82	0.608268	0.263555	2.30793	0.021003	0.250391
KLHL42	ENSG00000087448	292.573	0.615742	0.267051	2.3057	0.0211272	0.250548
MASTL	ENSG00000120539	461.634	-0.305921	0.132692	-2.3055	0.0211387	0.250548
LINC01128	ENSG00000228794	58.0429	-0.623196	0.270411	-2.30462	0.0211876	0.250833
RPS6KB1	ENSG00000108443	388.311	-0.4254	0.184674	-2.30352	0.0212498	0.251096
KIF3B	ENSG00000101350	289.15	0.644885	0.280056	2.3027	0.0212959	0.251187
TFAM	ENSG00000108064	649.331	0.28032	0.121744	2.30253	0.0213053	0.251187
SLC25A32	ENSG00000164933	390.13	-0.541545	0.235252	-2.30198	0.0213363	0.251195
UBQLN1	ENSG00000135018	896.179	-0.351279	0.152653	-2.30115	0.0213831	0.251399
NPIPA1	ENSG00000183426	6.21323	0.853988	0.371347	2.2997	0.0214651	0.252189
NT5C2	ENSG00000076685	137.98	-0.733895	0.319252	-2.29879	0.0215166	0.252572
HTRA3	ENSG00000170801	34.408	0.817359	0.355675	2.29805	0.0215591	0.252597
SOX12	ENSG00000177732	243.894	0.762236	0.331658	2.29826	0.0215471	0.252597
FAM89B	ENSG00000176973	247.25	0.547937	0.238544	2.29701	0.0216184	0.253117
ADAMTS9-AS1	ENSG00000241158	43.0726	0.829675	0.361313	2.29628	0.0216601	0.253431
IPO11	ENSG00000086200	168.328	0.397004	0.173169	2.29258	0.021872	0.253817
SC5D	ENSG00000109929	966.206	-0.466366	0.20336	-2.29331	0.0218303	0.253817
C16orf87	ENSG00000155330	177.526	-0.590203	0.257352	-2.29337	0.0218267	0.253817
CRELD1	ENSG00000163703	280.352	-0.322415	0.140558	-2.29383	0.0218003	0.253817
SNAI2	ENSG00000019549	118.142	-0.676098	0.295119	-2.29093	0.0219673	0.254694
STC1	ENSG00000159167	873.585	0.428628	0.187277	2.28874	0.0220945	0.255875
RAD51B	ENSG00000182185	53.2257	0.527454	0.230586	2.28745	0.0221696	0.25615
PTPN23	ENSG00000076201	105.07	0.528352	0.231482	2.28247	0.0224614	0.256632
TOP2B	ENSG00000077097	333.735	0.678322	0.29714	2.28283	0.0224402	0.256632
FGFR1	ENSG00000077782	359.687	0.565687	0.247763	2.28318	0.02242	0.256632
CDC73	ENSG00000134371	619.778	-0.337479	0.147851	-2.28256	0.0224563	0.256632
RWDD2B	ENSG00000156253	548.46	-0.428246	0.187382	-2.28541	0.0222886	0.256632
TAOK1	ENSG00000160551	484.26	0.739655	0.323798	2.28431	0.0223532	0.256632
SLC25A46	ENSG00000164209	898.352	-0.320687	0.140469	-2.28297	0.022432	0.256632
SPRYD3	ENSG00000167778	175.044	-0.558697	0.244628	-2.28386	0.0223797	0.256632
UBE2J1	ENSG00000198833	1760.02	-0.300612	0.131568	-2.28485	0.0223215	0.256632
IMPA1	ENSG00000133731	208.081	-0.503094	0.220651	-2.28004	0.0226051	0.257756
RPS9	ENSG00000170889	2947.33	0.638824	0.280241	2.27956	0.022634	0.257912
IFT81	ENSG00000122970	423.608	-0.389726	0.171047	-2.27847	0.0226985	0.258474
NAP1L1	ENSG00000187109	3756.53	0.494507	0.21729	2.27579	0.0228587	0.260125
DENND2A	ENSG00000146966	232.441	0.705999	0.310517	2.27363	0.0229885	0.260904
TRMT12	ENSG00000183665	69.196	0.569812	0.250593	2.27386	0.0229747	0.260904
SFI1	ENSG00000198089	70.2614	0.652659	0.287117	2.27314	0.0230175	0.261059
MAPKAPK5	ENSG00000089022	481.368	-0.30656	0.134905	-2.27242	0.0230613	0.261382
MT1A	ENSG00000205362	23.5735	0.772939	0.34032	2.27121	0.0231341	0.261858
SHB	ENSG00000107338	89.8224	0.708733	0.312097	2.27088	0.0231544	0.261914
ARHGAP23	ENSG00000275832	103.646	0.718279	0.316559	2.26902	0.023267	0.262838
ASPH	ENSG00000198363	620.688	-0.434144	0.191369	-2.26862	0.0232915	0.262941
C2orf40	ENSG00000119147	12.1503	0.798498	0.352213	2.26709	0.0233849	0.263471
C1orf198	ENSG00000119280	338.116	-0.411951	0.181739	-2.26672	0.0234072	0.263513
ZNF579	ENSG00000218891	51.5125	0.797038	0.351657	2.26652	0.0234196	0.263513
FBXW4	ENSG00000107829	121.004	0.781072	0.34468	2.26608	0.0234464	0.26364
ADAM17	ENSG00000151694	108.574	-0.700711	0.309358	-2.26505	0.0235095	0.264148
HOXC-AS3	ENSG00000251151	4.86892	0.82154	0.3631	2.26257	0.023662	0.264841
TESK1	ENSG00000107140	72.9678	-0.681708	0.301418	-2.26167	0.0237177	0.26507
BBS9	ENSG00000122507	149.338	-0.606379	0.268074	-2.26198	0.0236985	0.26507
STAM	ENSG00000136738	244.617	-0.56518	0.250046	-2.2603	0.0238027	0.265195
UBE2Z	ENSG00000159202	502.454	0.539184	0.238528	2.26046	0.0237925	0.265195
MAVS	ENSG00000088888	404.218	0.594909	0.263534	2.25743	0.0239814	0.266006
VEGFA	ENSG00000112715	46.4442	0.702029	0.310994	2.25737	0.0239849	0.266006
RPS17	ENSG00000182774	4863.36	0.66014	0.292307	2.25838	0.0239219	0.266006
NME3	ENSG00000103024	517.395	0.591269	0.261973	2.25699	0.0240089	0.266098
CHST2	ENSG00000175040	1322.51	0.493048	0.218499	2.25653	0.0240376	0.266243
NAT14	ENSG00000090971	316.926	0.626138	0.277575	2.25575	0.0240864	0.266611
KCTD17	ENSG00000100379	86.5242	0.651606	0.289158	2.25346	0.0242302	0.267527
PMAIP1	ENSG00000141682	229.802	-0.394849	0.175226	-2.25337	0.0242361	0.267527
NOTCH2	ENSG00000134250	105.513	0.680726	0.302264	2.25209	0.0243167	0.26794
FAM173A	ENSG00000103254	567.552	0.517749	0.230443	2.24675	0.024656	0.268759
RPL22	ENSG00000116251	760.014	0.532367	0.236897	2.24725	0.0246238	0.268759
SPRYD7	ENSG00000123178	186.961	-0.409784	0.182334	-2.24744	0.0246122	0.268759
EEFSEC	ENSG00000132394	411.16	-0.379253	0.168648	-2.24879	0.0245258	0.268759
NES	ENSG00000132688	902.165	0.744039	0.331062	2.24743	0.0246123	0.268759
HRH1	ENSG00000196639	84.5844	0.730972	0.325068	2.24868	0.024533	0.268759
DDX39B	ENSG00000198563	42.8212	0.775872	0.345065	2.24848	0.0245456	0.268759
THUMPD3-AS1	ENSG00000206573	215.915	0.386702	0.172101	2.24694	0.0246436	0.268759
AQP1	ENSG00000240583	276.309	0.626309	0.278956	2.24519	0.024756	0.269294
ATP11A	ENSG00000068650	107.842	0.619204	0.276022	2.24332	0.0248765	0.269629
NTSR1	ENSG00000101188	79.5153	0.776125	0.346033	2.24292	0.024902	0.269629
STK16	ENSG00000115661	188.199	-0.572658	0.255274	-2.24331	0.0248771	0.269629
CPM	ENSG00000135678	209.07	-0.68253	0.304462	-2.24176	0.0249768	0.269629
ARNT	ENSG00000143437	313.219	-0.584706	0.260653	-2.24323	0.0248818	0.269629
SLC25A28	ENSG00000155287	118.248	0.724661	0.323207	2.2421	0.024955	0.269629
ZNF219	ENSG00000165804	53.6183	0.73716	0.328778	2.24212	0.0249536	0.269629
TOM1L2	ENSG00000175662	178.815	0.55898	0.249205	2.24305	0.0248937	0.269629
RPL37A	ENSG00000197756	6636.84	0.655672	0.292457	2.24194	0.0249651	0.269629
MRPL20	ENSG00000242485	1580.86	0.314011	0.140042	2.24226	0.0249444	0.269629
DRD2	ENSG00000149295	361.37	-0.441661	0.197048	-2.24139	0.025001	0.269719
NREP	ENSG00000134986	853.781	-0.420983	0.187874	-2.24078	0.0250405	0.269804
CKAP2L	ENSG00000169607	552.763	-0.453284	0.202287	-2.24079	0.0250396	0.269804
PEX13	ENSG00000162928	254.215	-0.568463	0.253816	-2.23966	0.0251127	0.270163
LINC00685	ENSG00000226179	6.95622	0.813615	0.363242	2.23987	0.0250995	0.270163
RBBP6	ENSG00000122257	220.715	0.680688	0.304193	2.23769	0.0252415	0.270709
ACSL3	ENSG00000123983	1708.72	-0.399889	0.178715	-2.23758	0.0252483	0.270709
AK3	ENSG00000147853	750.323	-0.314957	0.140884	-2.23557	0.02538	0.271571
KIAA2013	ENSG00000116685	163.202	0.732826	0.327911	2.23483	0.0254285	0.271578
PPP3R1	ENSG00000221823	68.3007	0.674096	0.30163	2.23484	0.0254276	0.271578
MINPP1	ENSG00000107789	383.763	-0.514419	0.230255	-2.23413	0.0254748	0.271623
EVA1B	ENSG00000142694	203.715	0.698773	0.312958	2.2328	0.0255621	0.271981
FEM1C	ENSG00000145780	186.773	0.332635	0.149008	2.23234	0.0255927	0.272137
STK19	ENSG00000204344	131.257	0.390076	0.174853	2.23088	0.0256888	0.272615
IQSEC1	ENSG00000144711	120.942	0.659599	0.29578	2.23003	0.0257451	0.272905
TTC8	ENSG00000165533	144.229	-0.530676	0.238046	-2.2293	0.0257938	0.273081
ZNF324	ENSG00000083812	49.2925	0.732022	0.32868	2.22716	0.0259369	0.273788
SV2A	ENSG00000159164	324.452	0.626926	0.28146	2.2274	0.0259203	0.273788
RAB39A	ENSG00000179331	27.9319	0.550324	0.247032	2.22774	0.0258978	0.273788
DSG2	ENSG00000046604	103.727	-0.707725	0.317978	-2.22571	0.0260339	0.2742
PCOLCE	ENSG00000106333	485.381	0.313693	0.140913	2.22614	0.026005	0.2742
MEMO1	ENSG00000162959	18.016	0.763218	0.342967	2.22534	0.0260584	0.2742
SLC36A4	ENSG00000180773	837.048	-0.568196	0.255298	-2.22562	0.0260399	0.2742
PHC3	ENSG00000173889	132.672	-0.388192	0.174486	-2.22478	0.0260962	0.274236
SREBF2	ENSG00000198911	380.782	0.548401	0.246474	2.22498	0.0260823	0.274236
RANGAP1	ENSG00000100401	458.295	0.602567	0.271006	2.22344	0.0261861	0.274841
SLC18B1	ENSG00000146409	223.685	-0.610459	0.274678	-2.22245	0.0262527	0.275201
MRC2	ENSG00000011028	146.354	0.692964	0.311899	2.22176	0.0262995	0.275443
MECP2	ENSG00000169057	433.849	0.471729	0.212336	2.22162	0.026309	0.275443
GPATCH3	ENSG00000198746	81.1634	0.550852	0.248012	2.22107	0.0263461	0.275501
GNG7	ENSG00000176533	303.369	0.484455	0.218178	2.22046	0.0263879	0.275769
CSNK2A2	ENSG00000070770	391.944	0.427496	0.192617	2.2194	0.0264592	0.276175
COG7	ENSG00000168434	138.858	-0.412235	0.185805	-2.21864	0.0265111	0.276236
COPG1	ENSG00000181789	1228.33	-0.460299	0.207513	-2.21816	0.0265437	0.276236
TRAPPC6B	ENSG00000182400	265.919	-0.396931	0.178968	-2.21789	0.0265624	0.276236
HSPA2	ENSG00000126803	163.56	-0.5005	0.225907	-2.21552	0.0267246	0.277007
MSI2	ENSG00000153944	727.287	0.587098	0.26501	2.21538	0.0267339	0.277007
E2F6	ENSG00000169016	114.179	-0.403455	0.182137	-2.21511	0.0267523	0.277007
TTLL3	ENSG00000214021	34.9833	0.742958	0.335253	2.21611	0.0266839	0.277007
PIAS1	ENSG00000033800	341.761	-0.355473	0.160524	-2.21446	0.0267972	0.277155
CLDN12	ENSG00000157224	280.72	-0.57953	0.261836	-2.21334	0.0268745	0.277785
DGAT1	ENSG00000185000	90.8092	0.546262	0.246954	2.212	0.0269668	0.278102
DHX15	ENSG00000109606	1066.39	-0.379812	0.171776	-2.2111	0.0270292	0.278539
OSBPL3	ENSG00000070882	324.902	0.493388	0.223196	2.21056	0.0270662	0.278583
ITPKB	ENSG00000143772	415.876	0.53979	0.244267	2.20983	0.0271168	0.278597
NXF1	ENSG00000162231	593.472	0.366156	0.165679	2.21004	0.0271027	0.278597
DNAJA3	ENSG00000103423	817.49	-0.490813	0.222147	-2.2094	0.0271468	0.278737
TPM3	ENSG00000143549	8574.68	-0.317533	0.143764	-2.20872	0.0271945	0.278804
GNE	ENSG00000159921	97.7197	0.602173	0.272611	2.20891	0.027181	0.278804
ADIPOR2	ENSG00000006831	529.588	0.450743	0.204188	2.20749	0.0272799	0.27943
MPP6	ENSG00000105926	577.374	0.483634	0.219185	2.20651	0.0273482	0.279955
SCAND1	ENSG00000171222	1674.34	0.505985	0.229338	2.20629	0.027364	0.279955
ZCWPW1	ENSG00000078487	41.903	0.645804	0.292807	2.20556	0.027415	0.280168
GGA3	ENSG00000125447	162.348	0.484404	0.219656	2.20528	0.0274343	0.280168
FAIM	ENSG00000158234	345.455	-0.44043	0.199701	-2.20545	0.0274225	0.280168
PKIA	ENSG00000171033	359.616	-0.278278	0.126247	-2.20423	0.027508	0.280585
STK32C	ENSG00000165752	187.031	0.547027	0.248347	2.20267	0.027618	0.28137
SMIM1	ENSG00000235169	12.7112	0.765813	0.347719	2.20239	0.0276376	0.281401
ZNF19	ENSG00000157429	26.7579	0.688431	0.312701	2.20156	0.0276962	0.281404
RALGAPB	ENSG00000170471	130.978	0.438475	0.199219	2.20097	0.0277384	0.281586
GIMAP2	ENSG00000106560	27.8215	0.61273	0.278522	2.19993	0.0278116	0.28216
GALNT7	ENSG00000109586	220.406	-0.404498	0.183957	-2.19887	0.027887	0.282484
FLNB	ENSG00000136068	188.358	0.690402	0.31411	2.19796	0.027952	0.282574
RPL11	ENSG00000142676	4045.01	0.526809	0.239669	2.19806	0.0279446	0.282574
AASDH	ENSG00000157426	59.5824	-0.586964	0.267023	-2.19818	0.0279362	0.282574
PTPRG-AS1	ENSG00000241472	27.1403	0.75205	0.342443	2.19613	0.0280824	0.283638
TSC2	ENSG00000103197	141.332	0.670176	0.305433	2.19418	0.0282223	0.284799
TRIM38	ENSG00000112343	345.458	0.326678	0.148945	2.19328	0.0282874	0.285043
SUGP2	ENSG00000064607	374.639	0.549639	0.250719	2.19225	0.0283613	0.285228
PPP2CB	ENSG00000104695	283.043	0.705188	0.321681	2.1922	0.0283653	0.285228
ETS1	ENSG00000134954	94.5554	0.660041	0.301079	2.19226	0.0283611	0.285228
PROCA1	ENSG00000167525	22.2398	0.743896	0.339484	2.19125	0.0284335	0.285576
SYDE1	ENSG00000105137	166.343	0.535171	0.24434	2.19027	0.0285044	0.285597
TMEM117	ENSG00000139173	188.265	-0.596459	0.272265	-2.19073	0.0284716	0.285597
OAS3	ENSG00000111331	560.707	0.33285	0.152019	2.18953	0.0285584	0.285652
FAM76A	ENSG00000009780	215.549	-0.496387	0.226807	-2.18859	0.0286265	0.286092
KANK2	ENSG00000197256	347.909	0.568751	0.259886	2.18846	0.0286361	0.286092
MRI1	ENSG00000037757	54.7471	-0.533415	0.243812	-2.18781	0.0286834	0.286397
SYT6	ENSG00000134207	343.819	-0.386301	0.176681	-2.18643	0.028784	0.287064
H2AFJ	ENSG00000246705	82.0912	0.403711	0.184685	2.18594	0.0288199	0.287254
HCFC1	ENSG00000172534	473.779	0.630614	0.288541	2.18552	0.0288505	0.287295
FAM200A	ENSG00000221909	206.45	-0.462386	0.211599	-2.18519	0.0288747	0.287295
WRAP73	ENSG00000116213	363.283	-0.422859	0.193582	-2.18439	0.0289334	0.287414
ING1	ENSG00000153487	282.19	0.286953	0.131382	2.18411	0.0289542	0.287414
MAF	ENSG00000178573	85.4094	0.616102	0.282062	2.18427	0.0289421	0.287414
USP48	ENSG00000090686	320.441	-0.393221	0.180116	-2.18315	0.0290248	0.287613
MDFI	ENSG00000112559	73.1859	-0.426098	0.195171	-2.1832	0.029021	0.287613
GUF1	ENSG00000151806	169.289	-0.499383	0.22881	-2.18252	0.0290713	0.287906
CCDC71L	ENSG00000253276	50.9767	0.622454	0.285313	2.18165	0.0291352	0.288203
FBLN5	ENSG00000140092	28.6786	-0.770821	0.353457	-2.18081	0.0291978	0.288361
LINC01117	ENSG00000224577	12.0544	0.667176	0.305939	2.18075	0.0292019	0.288361
PRPF6	ENSG00000101161	687.129	0.35257	0.161711	2.18024	0.0292397	0.288566
SMIM8	ENSG00000111850	211.547	-0.497547	0.228291	-2.17944	0.0292991	0.288985
BFSP1	ENSG00000125864	111.523	-0.474901	0.21802	-2.17824	0.0293882	0.289399
CREB5	ENSG00000146592	486.121	0.302818	0.139096	2.17705	0.0294771	0.289399
NUDT11	ENSG00000196368	171.738	-0.491711	0.225749	-2.17814	0.0293958	0.289399
PUS7	ENSG00000091127	452.653	-0.460785	0.211793	-2.17564	0.0295821	0.289428
SCG5	ENSG00000166922	17.7425	0.725638	0.333433	2.17626	0.0295357	0.289428
GLUL	ENSG00000135821	3763.5	-0.51453	0.236548	-2.17516	0.0296181	0.28947
HSPA1A	ENSG00000204389	196.786	0.531702	0.244446	2.17513	0.0296204	0.28947
MIDN	ENSG00000167470	114.092	0.764573	0.351644	2.17428	0.0296842	0.289761
SNCA	ENSG00000145335	29.5596	-0.696808	0.320648	-2.17312	0.029771	0.290275
TNFSF13	ENSG00000161955	23.8512	-0.668575	0.307718	-2.17268	0.0298041	0.290275
RYBP	ENSG00000163602	269.386	0.635766	0.292619	2.17267	0.0298051	0.290275
RBM33	ENSG00000184863	246.71	0.426455	0.196273	2.17277	0.0297979	0.290275
DHRS4-AS1	ENSG00000215256	122.317	0.363524	0.167402	2.17157	0.0298882	0.290753
SMARCD3	ENSG00000082014	99.9229	-0.607413	0.279994	-2.16938	0.0300541	0.291096
CCNT2	ENSG00000082258	123.696	-0.625685	0.288334	-2.17	0.0300068	0.291096
SATB2	ENSG00000119042	93.9373	0.532648	0.245537	2.16932	0.0300588	0.291096
EFCAB11	ENSG00000140025	92.5758	-0.566557	0.261106	-2.16984	0.0300192	0.291096
PKP4	ENSG00000144283	102.775	0.615345	0.28374	2.1687	0.0301058	0.291163
GATAD1	ENSG00000157259	215.351	0.678363	0.312853	2.16831	0.030135	0.291163
PCSK7	ENSG00000160613	164.83	0.499939	0.230567	2.1683	0.0301356	0.291163
NFE2L1	ENSG00000082641	230.019	0.721911	0.333616	2.1639	0.030472	0.291436
RBBP8	ENSG00000101773	1046.33	-0.363461	0.167825	-2.16572	0.0303328	0.291436
HARS2	ENSG00000112855	321.157	-0.462165	0.213363	-2.1661	0.0303034	0.291436
DUSP4	ENSG00000120875	589.459	0.537152	0.247805	2.16764	0.0301862	0.291436
NPHP1	ENSG00000144061	96.4544	-0.53789	0.248527	-2.16431	0.0304404	0.291436
ANKRD49	ENSG00000168876	210.374	-0.588913	0.272033	-2.16486	0.0303986	0.291436
FAM222B	ENSG00000173065	333.395	0.360182	0.166403	2.16451	0.0304254	0.291436
LDLRAD3	ENSG00000179241	884.762	-0.407189	0.188053	-2.16529	0.0303651	0.291436
FIZ1	ENSG00000179943	59.2877	0.690786	0.318993	2.16552	0.0303477	0.291436
SOX2	ENSG00000181449	1206.44	0.5912	0.272999	2.16558	0.0303436	0.291436
ZNF677	ENSG00000197928	251.071	0.348423	0.161007	2.16402	0.0304625	0.291436
P2RY11	ENSG00000244165	15.0892	0.804558	0.371278	2.16699	0.0302353	0.291436
CLPTM1L	ENSG00000049656	639.483	0.636331	0.294485	2.16082	0.030709	0.291827
DNAJC10	ENSG00000077232	733.362	-0.349225	0.161471	-2.16277	0.0305585	0.291827
KAT6A	ENSG00000083168	123.642	0.669439	0.309534	2.16273	0.0305619	0.291827
CNIH1	ENSG00000100528	1394.21	-0.364136	0.168422	-2.16205	0.0306141	0.291827
ACTR5	ENSG00000101442	208.183	-0.47477	0.21974	-2.1606	0.0307265	0.291827
AMMECR1	ENSG00000101935	123.981	0.539415	0.249674	2.16048	0.0307358	0.291827
STRN	ENSG00000115808	97.6004	0.571839	0.264652	2.16072	0.0307169	0.291827
KMT2A	ENSG00000118058	345.319	0.738091	0.341525	2.16116	0.0306828	0.291827
LRRC14	ENSG00000160959	153.541	0.417279	0.193094	2.16101	0.0306943	0.291827
RPL9	ENSG00000163682	1466.6	0.539764	0.249782	2.16094	0.0307001	0.291827
LCORL	ENSG00000178177	160.041	-0.525143	0.242903	-2.16194	0.0306226	0.291827
RPL28	ENSG00000108107	2211.64	0.647131	0.299692	2.15932	0.0308255	0.292019
KLF10	ENSG00000155090	209.645	-0.555159	0.257101	-2.1593	0.0308266	0.292019
ZNF333	ENSG00000160961	104.869	-0.553041	0.256127	-2.15925	0.030831	0.292019
MGMT	ENSG00000170430	581.352	0.35459	0.164182	2.15973	0.0307934	0.292019
MANEAL	ENSG00000185090	15.8443	0.759914	0.351957	2.15911	0.0308418	0.292019
RPIA	ENSG00000153574	229.918	-0.379523	0.175872	-2.15795	0.0309317	0.292707
C5orf51	ENSG00000205765	982.003	-0.390811	0.181235	-2.15638	0.031054	0.293539
MCM8	ENSG00000125885	167.724	0.673099	0.312224	2.15582	0.0310976	0.293787
ATG4B	ENSG00000168397	342.473	0.39127	0.181532	2.15538	0.0311317	0.293947
MAGEE1	ENSG00000198934	61.3474	0.649467	0.301548	2.15378	0.0312574	0.294807
LLGL2	ENSG00000073350	34.4129	0.707899	0.328993	2.15172	0.0314196	0.295681
PLOD1	ENSG00000083444	1076.72	-0.329482	0.153158	-2.15126	0.0314559	0.29586
CNTFR	ENSG00000122756	42.2272	-0.688506	0.320165	-2.15047	0.0315181	0.296117
RNFT2	ENSG00000135119	82.804	0.497386	0.231418	2.1493	0.0316109	0.296825
ZMYM6	ENSG00000163867	53.3536	-0.600455	0.2795	-2.14832	0.0316884	0.297389
UCHL3	ENSG00000118939	52.9477	-0.497274	0.231604	-2.14709	0.0317863	0.29788
WSCD1	ENSG00000179314	129.548	0.602777	0.280769	2.14688	0.0318027	0.29788
EPHB4	ENSG00000196411	411.651	0.547037	0.254817	2.14678	0.0318107	0.29788
ZNF260	ENSG00000254004	127.505	-0.537893	0.250604	-2.14639	0.0318422	0.298011
GTF2E1	ENSG00000153767	183.722	-0.520266	0.242424	-2.1461	0.0318648	0.298059
CHMP4B	ENSG00000101421	94.1308	0.758815	0.35367	2.14554	0.0319093	0.298147
CUEDC1	ENSG00000180891	180.069	0.690639	0.322094	2.14422	0.0320156	0.298648
CLPB	ENSG00000162129	191.638	-0.569391	0.265598	-2.1438	0.0320485	0.298743
RAB31	ENSG00000168461	3012.02	0.276154	0.128824	2.14365	0.0320608	0.298743
WDR81	ENSG00000167716	47.5046	0.76689	0.358011	2.14208	0.0321867	0.299155
CEP57L1	ENSG00000183137	167.518	-0.454042	0.212039	-2.14131	0.0322491	0.299514
NCAPG	ENSG00000109805	681.907	-0.426169	0.199098	-2.1405	0.0323144	0.29963
VAC14	ENSG00000103043	356.727	0.326071	0.152375	2.13992	0.0323613	0.299705
RPS10	ENSG00000124614	45.6377	0.604625	0.282569	2.13975	0.0323753	0.299705
AREL1	ENSG00000119682	126.544	0.634162	0.296456	2.13915	0.0324239	0.299925
JDP2	ENSG00000140044	29.6816	0.701971	0.328241	2.13858	0.0324696	0.299925
SRP9	ENSG00000143742	5534.81	-0.450319	0.210849	-2.13573	0.0327011	0.301409
LRRC8A	ENSG00000136802	740.217	0.382937	0.179411	2.1344	0.0328097	0.30192
RNF2	ENSG00000121481	966.929	-0.404294	0.189502	-2.13346	0.032887	0.302025
CREBZF	ENSG00000137504	89.696	0.57642	0.270216	2.13318	0.0329098	0.302025
RABL6	ENSG00000196642	328.125	0.628432	0.29458	2.13332	0.0328987	0.302025
KIF3C	ENSG00000084731	187.256	0.529059	0.248268	2.131	0.033089	0.302103
TFPT	ENSG00000105619	150.673	0.467495	0.219258	2.13217	0.0329931	0.302103
RNF8	ENSG00000112130	965.058	-0.257534	0.120814	-2.13165	0.0330358	0.302103
KLHL18	ENSG00000114648	123.95	0.563436	0.26424	2.13229	0.032983	0.302103
MORC4	ENSG00000133131	372.396	-0.368799	0.173123	-2.13027	0.0331489	0.302103
GPN2	ENSG00000142751	219.803	0.393935	0.184743	2.13235	0.0329784	0.302103
PI4K2A	ENSG00000155252	207.501	0.488502	0.229172	2.1316	0.0330401	0.302103
PAIP2	ENSG00000120727	1610.49	-0.381555	0.179168	-2.1296	0.033205	0.302393
WDTC1	ENSG00000142784	120.414	0.462893	0.217384	2.12938	0.0332229	0.302393
ELOVL4	ENSG00000118402	138.516	-0.455241	0.213884	-2.12844	0.0333003	0.302833
SLC20A1	ENSG00000144136	1617.29	-0.35985	0.169173	-2.12711	0.0334112	0.30368
CNOT4	ENSG00000080802	382.945	-0.404767	0.190404	-2.12584	0.0335168	0.304152
CSNK1E	ENSG00000213923	359.34	0.612742	0.288212	2.12601	0.0335021	0.304152
AC147651.4	ENSG00000237181	62.697	-0.529003	0.248822	-2.12603	0.0335007	0.304152
HOXC10	ENSG00000180818	121.376	-0.356013	0.167492	-2.12555	0.0335406	0.304206
BTBD10	ENSG00000148925	501.594	-0.401785	0.189048	-2.1253	0.0335612	0.304231
SLC1A3	ENSG00000079215	1145.15	-0.290874	0.137035	-2.12262	0.0337856	0.304805
SCP2	ENSG00000116171	798.337	-0.453892	0.213771	-2.12326	0.0337317	0.304805
MARVELD1	ENSG00000155254	593.047	0.592281	0.279018	2.12274	0.033776	0.304805
PAAF1	ENSG00000175575	475.093	-0.449057	0.211526	-2.12294	0.0337589	0.304805
LPCAT4	ENSG00000176454	114.089	0.471765	0.222169	2.12345	0.0337162	0.304805
TCEA1	ENSG00000187735	768.119	-0.305195	0.143717	-2.12359	0.0337046	0.304805
GAL	ENSG00000069482	113.251	0.463759	0.218608	2.12142	0.0338865	0.305469
SSBP4	ENSG00000130511	416.138	0.514122	0.242408	2.12089	0.033931	0.305469
GALNT6	ENSG00000139629	139.254	0.698535	0.329504	2.11996	0.0340095	0.30593
TRDC	ENSG00000211829	7.90109	-0.739591	0.348887	-2.11986	0.0340181	0.30593
MTM1	ENSG00000171100	118.673	-0.500167	0.236	-2.11935	0.0340613	0.306156
LETMD1	ENSG00000050426	203.459	0.262047	0.123716	2.11814	0.0341636	0.306914
FAM210B	ENSG00000124098	652.381	-0.475813	0.224682	-2.11772	0.0341991	0.30707
DOCK1	ENSG00000150760	217.989	0.455468	0.215156	2.11692	0.0342668	0.307354
PNPLA3	ENSG00000100344	212.018	-0.436273	0.206116	-2.11664	0.0342905	0.307405
PRRX2	ENSG00000167157	38.2404	0.601185	0.284109	2.11604	0.0343415	0.307538
TSPAN13	ENSG00000106537	1085.2	-0.4502	0.213042	-2.1132	0.0345832	0.309078
DNPH1	ENSG00000112667	1790.84	0.232053	0.109833	2.11279	0.0346187	0.309078
FAAP20	ENSG00000162585	735.885	0.419051	0.198415	2.11199	0.0346869	0.309078
CLTB	ENSG00000175416	1855.25	0.302331	0.143171	2.11169	0.0347132	0.309078
SPATA13	ENSG00000182957	491.19	0.588234	0.278521	2.11199	0.034687	0.309078
WDR62	ENSG00000075702	172.179	0.449358	0.212916	2.1105	0.0348155	0.309665
TNFAIP1	ENSG00000109079	856.39	-0.423177	0.20061	-2.10946	0.0349051	0.310138
HMGCR	ENSG00000113161	726.317	-0.426198	0.20203	-2.10957	0.0348954	0.310138
RTN4R	ENSG00000040608	65.9976	0.585851	0.27784	2.10859	0.0349801	0.31048
FIG4	ENSG00000112367	207.706	-0.503584	0.238891	-2.10801	0.0350303	0.310602
UBN1	ENSG00000118900	442.963	0.610095	0.289644	2.10636	0.0351731	0.31133
FNBP1L	ENSG00000137942	378.115	-0.361919	0.171808	-2.10653	0.0351586	0.31133
TIGD6	ENSG00000164296	39.7025	0.559139	0.265412	2.10668	0.0351451	0.31133
HCCS	ENSG00000004961	872.405	-0.354062	0.168154	-2.10558	0.0352408	0.311657
ARFGAP1	ENSG00000101199	123.703	0.718052	0.341179	2.10462	0.0353243	0.311944
NDFIP2	ENSG00000102471	274.598	-0.49983	0.237694	-2.10283	0.0354806	0.311944
ARL8B	ENSG00000134108	1462.34	-0.234781	0.111542	-2.10487	0.0353027	0.311944
RPS15A	ENSG00000134419	640.089	0.564699	0.26842	2.10379	0.0353966	0.311944
TWF1	ENSG00000151239	681.229	-0.423812	0.20148	-2.10349	0.0354228	0.311944
MAGI1	ENSG00000151276	159.174	0.591951	0.281439	2.1033	0.0354397	0.311944
ZNF701	ENSG00000167562	60.282	0.433245	0.205942	2.10372	0.0354028	0.311944
CRLF3	ENSG00000176390	337.83	-0.405763	0.192943	-2.10302	0.0354637	0.311944
GANC	ENSG00000214013	137.017	-0.42072	0.20008	-2.10275	0.0354873	0.311944
SUOX	ENSG00000139531	221.72	-0.316541	0.150586	-2.10207	0.0355472	0.312258
TFPI2	ENSG00000105825	131.993	0.338458	0.161095	2.10098	0.0356423	0.312448
ZNF768	ENSG00000169957	78.7052	0.560691	0.266854	2.10111	0.0356312	0.312448
LINC01578	ENSG00000272888	182.901	0.692443	0.329566	2.10107	0.0356344	0.312448
ALDH3A2	ENSG00000072210	1453.91	-0.31347	0.149301	-2.09959	0.0357652	0.312538
ZNF189	ENSG00000136870	47.1481	-0.608521	0.289693	-2.10057	0.0356785	0.312538
EFCAB7	ENSG00000203965	83.9351	-0.59213	0.282046	-2.09941	0.0357808	0.312538
CENPO	ENSG00000138092	177.425	0.27148	0.129366	2.09855	0.0358567	0.312768
CELF1	ENSG00000149187	564.368	0.479555	0.22857	2.09807	0.0358992	0.312768
TSPAN5	ENSG00000168785	536.837	0.253975	0.121114	2.09699	0.0359946	0.313379
GOLIM4	ENSG00000173905	1015.41	-0.35127	0.167564	-2.09634	0.0360523	0.31362
LAMB1	ENSG00000091136	340.309	0.488445	0.233103	2.09541	0.0361347	0.314016
ETAA1	ENSG00000143971	311.672	-0.463393	0.221211	-2.0948	0.0361888	0.314325
BCAR1	ENSG00000050820	323.77	0.559457	0.267105	2.09452	0.0362133	0.314328
ZBTB3	ENSG00000185670	57.63	-0.600591	0.286855	-2.09371	0.0362861	0.314671
MOV10	ENSG00000155363	264.515	-0.392611	0.187645	-2.09231	0.0364109	0.314859
ENDOV	ENSG00000173818	347.064	0.313362	0.149773	2.09224	0.0364166	0.314859
G3BP1	ENSG00000145907	3558.69	-0.405215	0.193748	-2.09145	0.0364876	0.314992
SEC31A	ENSG00000138674	1242.4	-0.376212	0.179935	-2.09083	0.0365436	0.315156
PRR14	ENSG00000156858	351.706	0.344283	0.164661	2.09087	0.0365401	0.315156
SCRIB	ENSG00000180900	71.0698	0.679678	0.325133	2.09046	0.0365766	0.315281
GPS2	ENSG00000132522	38.2368	0.629599	0.301288	2.08969	0.0366458	0.315718
BTN3A1	ENSG00000026950	89.5675	-0.44661	0.213743	-2.08947	0.036665	0.315723
CLCN3	ENSG00000109572	227.938	0.37269	0.178426	2.08876	0.0367289	0.315727
UPP1	ENSG00000183696	2132.41	0.306759	0.14687	2.08865	0.0367396	0.315727
SAPCD2	ENSG00000186193	186.071	0.568719	0.27226	2.08888	0.0367181	0.315727
MIF4GD	ENSG00000125457	442.722	-0.517305	0.247793	-2.08765	0.0368295	0.316102
KCNAB3	ENSG00000170049	66.2691	0.689651	0.330305	2.08792	0.0368051	0.316102
ASH2L	ENSG00000129691	354.755	-0.551025	0.264027	-2.087	0.0368878	0.316362
WASF1	ENSG00000112290	583.252	-0.438176	0.210214	-2.08443	0.0371212	0.317245
SYF2	ENSG00000117614	455.899	0.347616	0.166817	2.08381	0.0371771	0.317404
KIF18A	ENSG00000121621	529.95	-0.489591	0.235291	-2.08079	0.037453	0.318959
C3orf70	ENSG00000187068	79.6419	-0.510634	0.24544	-2.08048	0.0374814	0.31898
PBX1	ENSG00000185630	167.596	0.740415	0.35595	2.08011	0.0375154	0.319012
WDHD1	ENSG00000198554	272.377	-0.512162	0.246342	-2.07907	0.0376113	0.319508
PEX6	ENSG00000124587	134.359	0.596741	0.287082	2.07864	0.0376505	0.319682
RHOBTB2	ENSG00000008853	121.575	0.582654	0.280382	2.07807	0.0377028	0.319807
ARMCX3	ENSG00000102401	765.929	-0.294215	0.141599	-2.0778	0.0377276	0.319858
UQCRB	ENSG00000156467	806.949	0.563938	0.271464	2.0774	0.037765	0.319873
PLCB1	ENSG00000182621	130.635	0.661616	0.318487	2.07738	0.037767	0.319873
TYMSOS	ENSG00000176912	118.328	0.462881	0.222842	2.07717	0.0377859	0.319874
TEX2	ENSG00000136478	179.285	-0.403556	0.194387	-2.07604	0.0378899	0.320436
SLC35A5	ENSG00000138459	495.874	-0.565513	0.272554	-2.07487	0.0379986	0.320877
SUV39H2	ENSG00000152455	319.491	-0.43579	0.21013	-2.0739	0.0380882	0.321315
YLPM1	ENSG00000119596	160.851	0.595223	0.287241	2.07221	0.0382456	0.322005
TUG1	ENSG00000253352	189.72	0.606798	0.292824	2.07223	0.0382443	0.322005
ARMCX5	ENSG00000125962	72.5131	-0.568965	0.274597	-2.072	0.0382656	0.322014
NRXN3	ENSG00000021645	109.337	0.669453	0.323335	2.07046	0.0384092	0.322352
CSNK1D	ENSG00000141551	315.139	0.558618	0.269733	2.071	0.0383586	0.322352
NUDT8	ENSG00000167799	368.659	0.50854	0.245539	2.07112	0.0383477	0.322352
EXOSC10	ENSG00000171824	631.858	-0.44344	0.214186	-2.07035	0.0384194	0.322352
SORBS1	ENSG00000095637	96.3664	0.470248	0.227183	2.06991	0.0384607	0.32238
ITGB4	ENSG00000132470	209.235	0.455603	0.220091	2.07007	0.0384462	0.32238
RAB30	ENSG00000137502	75.916	-0.496248	0.239973	-2.06793	0.0386467	0.323462
TRAF3IP2	ENSG00000056972	603.835	-0.326786	0.158079	-2.06724	0.0387119	0.323848
ZC3H18	ENSG00000158545	90.0413	0.534051	0.258382	2.06691	0.0387428	0.323948
ZNF655	ENSG00000197343	391.159	0.315621	0.15278	2.06586	0.0388417	0.324456
BCL9	ENSG00000116128	100.754	0.500728	0.242503	2.06483	0.0389389	0.324949
ACADSB	ENSG00000196177	129.94	-0.493325	0.238982	-2.06428	0.0389916	0.325095
UBAP2L	ENSG00000143569	1257.03	-0.321884	0.156047	-2.06274	0.0391373	0.325647
E2F8	ENSG00000129173	93.7038	-0.591753	0.286953	-2.06219	0.0391893	0.325679
TUBGCP4	ENSG00000137822	235.414	-0.524832	0.254514	-2.0621	0.0391986	0.325679
IPO4	ENSG00000196497	14.3442	0.765675	0.371239	2.06248	0.0391616	0.325679
FKBP9	ENSG00000122642	700.837	-0.455974	0.221309	-2.06035	0.0393654	0.326112
LDLR	ENSG00000130164	694.422	0.456351	0.221492	2.06035	0.0393656	0.326112
PRKAA1	ENSG00000132356	168.543	0.442333	0.214687	2.06037	0.0393635	0.326112
CAB39L	ENSG00000102547	46.0604	-0.683759	0.331914	-2.06005	0.0393937	0.326186
TMEM263	ENSG00000151135	946.25	-0.3801	0.184592	-2.05913	0.0394815	0.326596
SSR1	ENSG00000124783	4326.26	-0.364331	0.177048	-2.05781	0.0396085	0.327425
RPL12	ENSG00000197958	2508.11	0.601432	0.292458	2.05648	0.0397365	0.328067
BAZ2A	ENSG00000076108	234.028	0.642456	0.312445	2.05622	0.0397615	0.328115
ZMIZ1	ENSG00000108175	134.303	0.629864	0.306467	2.05524	0.0398555	0.328436
MAP3K7	ENSG00000135341	479.944	-0.40912	0.199069	-2.05516	0.0398633	0.328436
ZNF3	ENSG00000166526	323.575	-0.302227	0.147104	-2.05451	0.0399262	0.328677
MID2	ENSG00000080561	50.4032	-0.524473	0.255518	-2.05259	0.0401124	0.328874
MRS2	ENSG00000124532	576.895	-0.54542	0.265688	-2.05286	0.0400861	0.328874
TUT1	ENSG00000149016	51.9119	0.696723	0.339345	2.05314	0.0400588	0.328874
PITX2	ENSG00000164093	33.0507	-0.693661	0.33791	-2.0528	0.0400921	0.328874
TSN	ENSG00000211460	2158.41	-0.421808	0.205461	-2.05298	0.0400742	0.328874
RASSF8-AS1	ENSG00000246695	148.12	0.386587	0.188279	2.05327	0.0400467	0.328874
NPLOC4	ENSG00000182446	779.909	0.458433	0.223386	2.0522	0.0401504	0.328932
EXT2	ENSG00000151348	693.827	-0.380346	0.185486	-2.05053	0.0403123	0.329368
FANCC	ENSG00000158169	113.37	0.463293	0.225909	2.0508	0.0402866	0.329368
SFT2D2	ENSG00000213064	590.262	0.325525	0.15872	2.05093	0.0402733	0.329368
ARHGEF7	ENSG00000102606	266.327	0.429603	0.209578	2.04985	0.0403789	0.329693
KRTCAP2	ENSG00000163463	65.6152	-0.492747	0.240547	-2.04845	0.0405163	0.330501
MAPK1IP1L	ENSG00000168175	2533.45	-0.316102	0.154317	-2.04839	0.0405217	0.330501
MMP17	ENSG00000198598	61.5179	0.731831	0.357414	2.04757	0.0406019	0.330563
RRP9	ENSG00000114767	537.727	0.383396	0.187282	2.04716	0.0406427	0.330579
OTUD4	ENSG00000164164	76.032	0.597961	0.292173	2.0466	0.0406977	0.330857
HEATR6	ENSG00000068097	131.426	-0.456496	0.223182	-2.04539	0.0408161	0.33108
NEAT1	ENSG00000245532	627.465	0.756384	0.369808	2.04534	0.0408211	0.33108
NFIX	ENSG00000008441	276.903	0.679951	0.332685	2.04383	0.0409707	0.3317
POLDIP3	ENSG00000100227	601.038	-0.284206	0.139041	-2.04405	0.0409486	0.3317
TEAD1	ENSG00000187079	772.365	0.630832	0.30866	2.04378	0.0409754	0.3317
UQCC3	ENSG00000204922	904.811	0.403632	0.197442	2.04431	0.0409233	0.3317
OCEL1	ENSG00000099330	145.823	0.464486	0.227293	2.04356	0.040997	0.331717
POGK	ENSG00000143157	371.632	0.396	0.193933	2.04194	0.0411571	0.332396
HMGN5	ENSG00000198157	183.446	0.397372	0.194591	2.04209	0.0411424	0.332396
DCAF15	ENSG00000132017	138.425	0.419101	0.205271	2.0417	0.0411818	0.332422
MMACHC	ENSG00000132763	46.8698	0.593992	0.291324	2.03894	0.0414558	0.333749
CBX4	ENSG00000141582	72.9328	0.740054	0.362904	2.03925	0.0414247	0.333749
CD164	ENSG00000135535	1907.08	-0.4116	0.201959	-2.03804	0.0415459	0.334252
TMCC3	ENSG00000057704	67.1116	0.565571	0.277614	2.03726	0.0416243	0.334725
MBD6	ENSG00000166987	84.9255	0.541579	0.265957	2.03634	0.0417163	0.334818
CHCHD1	ENSG00000172586	1136.45	0.271445	0.133312	2.03616	0.0417343	0.334818
ADARB1	ENSG00000197381	545.956	0.424786	0.208596	2.03641	0.0417095	0.334818
LPL	ENSG00000175445	1281.77	-0.517872	0.254504	-2.03483	0.0418684	0.335262
FBL	ENSG00000105202	1125.6	0.568593	0.279477	2.03449	0.0419023	0.335376
GSN	ENSG00000148180	2644.04	-0.250784	0.123307	-2.03381	0.0419708	0.335451
CREB3L1	ENSG00000157613	97.6252	-0.447526	0.22001	-2.03412	0.0419396	0.335451
SLC35F5	ENSG00000115084	254.579	-0.482349	0.237401	-2.03179	0.0421749	0.336009
MED20	ENSG00000124641	752.611	-0.516596	0.254286	-2.03156	0.0421985	0.336009
ZNF835	ENSG00000127903	84.8201	-0.386092	0.189968	-2.03241	0.0421122	0.336009
BGN	ENSG00000182492	69.6502	0.661694	0.32552	2.03273	0.0420797	0.336009
PROS1	ENSG00000184500	33.8456	-0.667752	0.32853	-2.03254	0.0420989	0.336009
ANGEL2	ENSG00000174606	355.831	-0.27148	0.133646	-2.03133	0.0422216	0.336036
RPL6	ENSG00000089009	3242.7	0.417101	0.205516	2.02953	0.0424041	0.337118
CARD8	ENSG00000105483	105.746	0.373859	0.184259	2.02899	0.0424594	0.337141
DPH2	ENSG00000132768	602.707	-0.347106	0.171058	-2.02918	0.0424404	0.337141
TAF9B	ENSG00000187325	1468.57	-0.516817	0.254802	-2.02831	0.042529	0.337535
NNT-AS1	ENSG00000248092	117.032	0.655038	0.322997	2.028	0.0425601	0.337625
GSK3A	ENSG00000105723	183.986	0.47319	0.233447	2.02697	0.0426658	0.338013
ARL8A	ENSG00000143862	354.825	-0.444636	0.219363	-2.02694	0.0426686	0.338013
XPOT	ENSG00000184575	950.45	-0.24993	0.123297	-2.02706	0.0426563	0.338013
APOL2	ENSG00000128335	165.374	0.340373	0.167984	2.02623	0.0427412	0.338274
GFOD2	ENSG00000141098	127.463	0.531975	0.262598	2.02581	0.0427841	0.338456
TPM4	ENSG00000167460	6139.72	-0.215118	0.106212	-2.02537	0.042829	0.338654
POU3F2	ENSG00000184486	171.081	0.67581	0.334014	2.0233	0.0430427	0.339607
CHCHD10	ENSG00000250479	308.95	0.367245	0.181514	2.02323	0.0430493	0.339607
OGFR	ENSG00000060491	81.9065	0.708576	0.350355	2.02245	0.04313	0.339771
ROM1	ENSG00000149489	154.697	0.607427	0.300321	2.02259	0.0431152	0.339771
UBR4	ENSG00000127481	139.226	0.569774	0.281929	2.02098	0.0432814	0.340566
VIM-AS1	ENSG00000229124	21.6838	0.616695	0.305109	2.02123	0.0432559	0.340566
PTCD3	ENSG00000132300	478.423	0.29598	0.146516	2.02012	0.0433711	0.340857
RPS6	ENSG00000137154	11631.3	0.384307	0.190238	2.02013	0.0433695	0.340857
NOL6	ENSG00000165271	124.648	0.571057	0.28277	2.01951	0.0434339	0.340857
ARMCX2	ENSG00000184867	172.589	0.377696	0.187036	2.01938	0.043448	0.340857
GID8	ENSG00000101193	562.1	0.336323	0.166759	2.01682	0.0437144	0.34153
SFXN3	ENSG00000107819	1182.5	-0.392695	0.194605	-2.01791	0.0436011	0.34153
ULBP2	ENSG00000131015	26.0255	0.630239	0.312416	2.0173	0.0436637	0.34153
CGREF1	ENSG00000138028	71.6059	-0.587233	0.291067	-2.01752	0.0436414	0.34153
APOBEC3G	ENSG00000239713	66.9863	0.538475	0.266895	2.01755	0.0436379	0.34153
CRMP1	ENSG00000072832	1028.67	-0.381273	0.189084	-2.01642	0.0437559	0.341698
MAT2B	ENSG00000038274	1306.73	-0.435181	0.215936	-2.01533	0.0438702	0.341929
ACADS	ENSG00000122971	112.332	0.50621	0.251207	2.01511	0.043893	0.341929
CAMSAP1	ENSG00000130559	119.723	0.594755	0.295306	2.01403	0.0440064	0.341929
DHX34	ENSG00000134815	110.345	0.658199	0.32668	2.01481	0.0439243	0.341929
RPS27A	ENSG00000143947	4365.32	0.473929	0.235261	2.01448	0.0439593	0.341929
METTL18	ENSG00000171806	206.078	-0.523673	0.259981	-2.01427	0.0439808	0.341929
MROH1	ENSG00000179832	50.6426	0.560467	0.278076	2.01552	0.0438503	0.341929
MTF1	ENSG00000188786	109.204	0.505833	0.251056	2.01482	0.0439235	0.341929
SNHG19	ENSG00000260260	60.4385	0.736465	0.365661	2.01407	0.0440025	0.341929
MED24	ENSG00000008838	383.515	0.374531	0.186011	2.01349	0.0440635	0.342216
B4GAT1	ENSG00000174684	411.556	0.290714	0.144436	2.01275	0.0441408	0.342659
DCAF12	ENSG00000198876	562.915	-0.382439	0.190132	-2.01144	0.0442786	0.34284
BNIP3L	ENSG00000104765	583.839	-0.352487	0.175317	-2.01056	0.0443718	0.343045
STRN3	ENSG00000196792	203.571	-0.414532	0.20617	-2.01063	0.0443645	0.343045
UBE2E1	ENSG00000170142	205.012	0.694449	0.345761	2.00846	0.0445943	0.344452
DLAT	ENSG00000150768	473.934	-0.268258	0.133678	-2.00674	0.0447771	0.344769
COPB2	ENSG00000184432	1239.57	-0.288444	0.143713	-2.00708	0.0447411	0.344769
PRPS2	ENSG00000101911	2156.53	-0.498413	0.248407	-2.00644	0.0448094	0.344774
PODXL2	ENSG00000114631	466.937	-0.359311	0.179226	-2.00479	0.044985	0.344774
TMPO	ENSG00000120802	715.035	0.345422	0.172295	2.00482	0.0449818	0.344774
SMPD1	ENSG00000166311	274.297	0.526716	0.262605	2.00573	0.044885	0.344774
HAP1	ENSG00000173805	64.8185	0.632937	0.315559	2.00577	0.0448812	0.344774
UNC119B	ENSG00000175970	118.614	0.431829	0.215405	2.00473	0.0449924	0.344774
NAA38	ENSG00000183011	2307.53	0.377415	0.188198	2.00541	0.0449193	0.344774
GANAB	ENSG00000089597	333.68	0.535387	0.267154	2.00403	0.0450664	0.345124
OCRL	ENSG00000122126	161.728	0.344627	0.172015	2.00347	0.0451267	0.345147
C19orf24	ENSG00000228300	3049.35	0.302168	0.150825	2.00344	0.0451302	0.345147
RNF19B	ENSG00000116514	47.4713	0.648121	0.323931	2.0008	0.0454141	0.347031
TEX261	ENSG00000144043	611.758	-0.306935	0.153408	-2.00077	0.0454174	0.347031
C4orf46	ENSG00000205208	273.849	-0.305182	0.152549	-2.00055	0.0454406	0.347053
NOM1	ENSG00000146909	135.174	0.625639	0.312835	1.9999	0.0455112	0.347436
LHX2	ENSG00000106689	73.3484	0.567031	0.283621	1.99925	0.0455808	0.347812
STAU1	ENSG00000124214	1328.39	-0.248886	0.124524	-1.9987	0.0456408	0.348114
PLK4	ENSG00000142731	304.909	-0.505783	0.253083	-1.99848	0.0456642	0.348136
SLC25A37	ENSG00000147454	430.704	0.336249	0.168285	1.9981	0.0457063	0.348301
TAOK3	ENSG00000135090	415.249	0.313376	0.156908	1.9972	0.0458037	0.348731
LYPLAL1	ENSG00000143353	288.718	-0.420235	0.210512	-1.99625	0.0459063	0.349043
RPL27A	ENSG00000166441	7174.89	0.546238	0.273623	1.99632	0.0458995	0.349043
ARV1	ENSG00000173409	349.801	-0.37876	0.189805	-1.99552	0.0459861	0.349183
SMAD3	ENSG00000166949	79.0068	0.596284	0.298867	1.99515	0.0460268	0.349267
C2orf69	ENSG00000178074	187.721	-0.325165	0.162986	-1.99504	0.0460383	0.349267
ZBED1	ENSG00000214717	123.423	0.440229	0.220682	1.99485	0.046059	0.349269
CLDN15	ENSG00000106404	33.2327	0.652869	0.32735	1.99441	0.0461075	0.349481
SEPHS1	ENSG00000086475	420.226	0.358693	0.179872	1.99416	0.0461349	0.349533
PRR11	ENSG00000068489	1474.22	0.540145	0.27099	1.99323	0.0462362	0.349539
STK35	ENSG00000125834	109.929	0.652648	0.327436	1.99321	0.0462384	0.349539
SESN3	ENSG00000149212	199.422	0.546839	0.274333	1.99334	0.0462242	0.349539
VPS16	ENSG00000215305	223.527	-0.350011	0.175543	-1.99388	0.0461652	0.349539
UMAD1	ENSG00000219545	256.329	-0.382599	0.191917	-1.99357	0.0461995	0.349539
LRRC57	ENSG00000180979	239.846	-0.432432	0.217048	-1.99234	0.0463341	0.349747
SEC61A2	ENSG00000065665	170.457	-0.416486	0.209193	-1.99092	0.04649	0.350009
TMEM104	ENSG00000109066	308.875	0.487111	0.244736	1.99035	0.0465521	0.350009
SMPD4	ENSG00000136699	371.383	-0.514629	0.258478	-1.991	0.0464809	0.350009
ARPC4	ENSG00000241553	2671.16	0.406547	0.204217	1.99076	0.0465072	0.350009
C1orf35	ENSG00000143793	666.445	0.402935	0.202512	1.98968	0.0466261	0.350138
CEP85L	ENSG00000111860	135.299	0.403206	0.202705	1.98913	0.0466869	0.350286
TRPM3	ENSG00000083067	193.054	0.353257	0.177704	1.9879	0.0468228	0.350631
SPTLC1	ENSG00000090054	446.904	-0.595627	0.299688	-1.98749	0.046868	0.350631
ENDOD1	ENSG00000149218	322.906	0.377488	0.18991	1.98772	0.0468424	0.350631
PRIMPOL	ENSG00000164306	90.8325	-0.474612	0.238739	-1.98799	0.0468124	0.350631
ZBTB4	ENSG00000174282	238.529	0.630007	0.316834	1.98845	0.0467622	0.350631
MRPL23	ENSG00000214026	189.995	0.482784	0.242943	1.98723	0.0468966	0.350631
CLUH	ENSG00000132361	100.024	0.700572	0.352644	1.98663	0.0469638	0.350971
CS	ENSG00000062485	1908.84	-0.306176	0.154134	-1.98643	0.0469858	0.350981
MTAP	ENSG00000099810	599.79	-0.358763	0.180669	-1.98575	0.0470614	0.351084
MOB4	ENSG00000115540	356.488	-0.385538	0.19414	-1.98588	0.0470471	0.351084
NOX4	ENSG00000086991	21.4031	0.647525	0.32613	1.98548	0.0470913	0.351103
HNRNPH3	ENSG00000096746	1235.97	-0.246853	0.124351	-1.98513	0.04713	0.351134
VAX2	ENSG00000116035	31.9675	0.60921	0.306985	1.98449	0.0472008	0.351146
C2CD3	ENSG00000168014	141.414	0.493239	0.248561	1.98437	0.0472141	0.351146
CDC23	ENSG00000094880	813.889	-0.530991	0.267614	-1.98417	0.0472372	0.351164
SERPINB1	ENSG00000021355	548.459	-0.266796	0.134556	-1.98279	0.0473913	0.351569
OSBPL5	ENSG00000021762	64.1877	0.584767	0.29485	1.98327	0.0473373	0.351569
PNPLA6	ENSG00000032444	167.977	0.62929	0.317317	1.98316	0.04735	0.351569
TMEM206	ENSG00000065600	198.99	-0.475062	0.239561	-1.98305	0.0473618	0.351569
DDX42	ENSG00000198231	320.101	0.481371	0.242803	1.98256	0.0474163	0.351574
MGAT4A	ENSG00000071073	76.2947	0.55626	0.280713	1.98159	0.0475248	0.351809
CBFA2T2	ENSG00000078699	109.848	0.527034	0.266008	1.98127	0.0475611	0.351809
PDCL	ENSG00000136940	468.039	-0.336277	0.169709	-1.98149	0.0475367	0.351809
ANAPC1	ENSG00000153107	55.5555	0.580105	0.292843	1.98094	0.0475974	0.351845
VARS	ENSG00000204394	663.749	0.451309	0.227905	1.98025	0.0476758	0.351893
C4orf48	ENSG00000243449	1564.67	0.513177	0.259161	1.98015	0.0476866	0.351893
MPST	ENSG00000128309	1309.99	0.24448	0.123615	1.97776	0.0479562	0.352142
TP53	ENSG00000141510	857.158	0.296549	0.14988	1.97858	0.0478631	0.352142
PXYLP1	ENSG00000155893	228.779	-0.462508	0.233822	-1.97804	0.0479246	0.352142
DFFA	ENSG00000160049	1142.64	-0.293388	0.148208	-1.97957	0.0477516	0.352142
GPSM1	ENSG00000160360	80.7035	0.543988	0.275069	1.97765	0.0479686	0.352142
VPS39	ENSG00000166887	192.935	0.452108	0.228609	1.97765	0.0479685	0.352142
SH3BGR	ENSG00000185437	144.214	0.396765	0.200576	1.97813	0.047914	0.352142
LAMP1	ENSG00000185896	363.173	0.587568	0.297164	1.97725	0.0480129	0.352315
CPVL	ENSG00000106066	135.296	-0.544199	0.275697	-1.9739	0.0483929	0.354645
RSF1	ENSG00000048649	452.589	0.514988	0.260984	1.97326	0.0484663	0.354725
CEP55	ENSG00000138180	1283.34	-0.328576	0.166508	-1.97334	0.0484573	0.354725
MLF1	ENSG00000178053	433.589	-0.411299	0.208432	-1.9733	0.048461	0.354725
SOBP	ENSG00000112320	86.3503	0.579895	0.294092	1.97181	0.0486311	0.355168
EGLN3	ENSG00000129521	35.731	-0.637766	0.323332	-1.97248	0.0485551	0.355168
ZNF124	ENSG00000196418	86.0911	-0.566799	0.287443	-1.97186	0.0486251	0.355168
FLYWCH1	ENSG00000059122	106.645	0.613177	0.311019	1.97151	0.0486657	0.355268
CDK5RAP2	ENSG00000136861	194.928	0.530297	0.269144	1.97031	0.0488025	0.355809
ELOVL2	ENSG00000197977	805.647	-0.479635	0.243496	-1.96979	0.048863	0.35585
ASB8	ENSG00000177981	648.573	0.313222	0.159039	1.96947	0.0488993	0.35586
CYHR1	ENSG00000187954	167.796	0.567075	0.287952	1.96934	0.048914	0.35586
STXBP1	ENSG00000136854	577.18	-0.352813	0.179264	-1.96812	0.0490546	0.356391
TOP1	ENSG00000198900	523.749	0.478752	0.243225	1.96835	0.0490276	0.356391
PIGBOS1	ENSG00000225973	111.814	0.455578	0.231467	1.96822	0.0490427	0.356391
MPHOSPH9	ENSG00000051825	320.414	-0.357896	0.181982	-1.96666	0.0492229	0.356431
H2AFY	ENSG00000113648	3546.79	-0.243581	0.123806	-1.96745	0.0491317	0.356431
LEF1	ENSG00000138795	348.42	-0.413008	0.2099	-1.96764	0.0491092	0.356431
FAM151B	ENSG00000152380	53.7915	-0.578137	0.293868	-1.96734	0.0491445	0.356431
MAP1A	ENSG00000166963	541.574	0.449318	0.228439	1.9669	0.0491943	0.356431
PUM1	ENSG00000134644	285.122	0.406991	0.207042	1.96574	0.0493283	0.356453
RASA1	ENSG00000145715	56.1656	0.537548	0.273439	1.96588	0.0493124	0.356453
EIF4E	ENSG00000151247	564.964	-0.292524	0.148812	-1.96572	0.0493306	0.356453
GNG12	ENSG00000172380	3627.22	-0.389486	0.198088	-1.96622	0.0492728	0.356453
ZNF69	ENSG00000198429	81.46	0.606534	0.308711	1.96473	0.0494452	0.356827
BCL7C	ENSG00000099385	1267.36	0.30178	0.153729	1.96307	0.0496383	0.35757
P3H3	ENSG00000110811	123.034	0.639546	0.325985	1.96189	0.0497753	0.358146
TM7SF3	ENSG00000064115	2196.51	-0.389295	0.198508	-1.9611	0.049867	0.358324
QKI	ENSG00000112531	655.132	0.51653	0.263407	1.96096	0.0498841	0.358324

## Sheet: NC-100
gene_name	ensembl_id	baseMean	log2FoldChange	lfcSE	stat	pvalue	padj
EGR1	ENSG00000120738	311.397	-1.78259	0.122903	-14.5041	1.14e-47	1.84e-43
LIN52	ENSG00000205659	294.367	-0.924547	0.10124	-9.1322	6.71e-20	5.41e-16
KRBOX4	ENSG00000147121	244.901	0.620776	0.0920468	6.74413	1.54e-11	6.2e-08
FARS2	ENSG00000145982	506.738	0.490722	0.0753175	6.51539	7.25e-11	2.34e-07
ARMCX2	ENSG00000184867	202.691	0.758925	0.118724	6.39234	1.63e-10	3.57e-07
FKBP10	ENSG00000141756	634.966	-0.747826	0.116467	-6.42093	1.35e-10	3.57e-07
RAB9A	ENSG00000123595	844.834	0.400227	0.0627327	6.37989	1.77e-10	3.57e-07
SUDS3	ENSG00000111707	369.554	-0.593981	0.0935676	-6.34814	2.18e-10	3.9e-07
CRCP	ENSG00000241258	420.916	-0.578734	0.0921129	-6.28288	3.32e-10	5.35e-07
TMEM165	ENSG00000134851	1063.02	-0.437584	0.0731373	-5.98304	2.19e-09	3.21e-06
TMEM263	ENSG00000151135	873.577	-0.549237	0.0920538	-5.96647	2.42e-09	3.25e-06
BAG6	ENSG00000204463	1260.67	-0.409216	0.0692356	-5.91049	3.41e-09	3.92e-06
SFRP1	ENSG00000104332	294.294	-0.820313	0.138688	-5.91482	3.32e-09	3.92e-06
ABLIM1	ENSG00000099204	135.595	-0.828891	0.142568	-5.814	6.1e-09	6.55e-06
IGF2BP2	ENSG00000073792	1332.54	-0.543746	0.0949087	-5.72915	1.01e-08	1.02e-05
NAA50	ENSG00000121579	1951.43	-0.350538	0.0614594	-5.70358	1.17e-08	1.07e-05
SERBP1	ENSG00000142864	1904.49	-0.318165	0.0559747	-5.68408	1.32e-08	1.07e-05
TM2D3	ENSG00000184277	1096.29	0.452216	0.0793652	5.69792	1.21e-08	1.07e-05
ZBTB2	ENSG00000181472	173.215	-0.824645	0.146362	-5.63428	1.76e-08	1.35e-05
EPB41L4A	ENSG00000129595	41.3316	-1.0806	0.197695	-5.46599	4.6e-08	3.23e-05
LONP2	ENSG00000102910	247.01	-0.670717	0.122713	-5.46572	4.61e-08	3.23e-05
SH3RF1	ENSG00000154447	354.53	-0.482756	0.0885102	-5.45424	4.92e-08	3.3e-05
THUMPD1	ENSG00000066654	498.844	-0.522264	0.0959772	-5.44154	5.28e-08	3.4e-05
NQO1	ENSG00000181019	5915.31	0.329119	0.0605944	5.43151	5.59e-08	3.46e-05
TRAK2	ENSG00000115993	293.734	-0.597093	0.110181	-5.41918	5.99e-08	3.57e-05
THBS3	ENSG00000169231	63.7905	-0.965773	0.179029	-5.39451	6.87e-08	3.95e-05
ACADSB	ENSG00000196177	113.422	-0.820146	0.15323	-5.35238	8.68e-08	4.66e-05
GLA	ENSG00000102393	820.224	0.473422	0.0883594	5.35791	8.42e-08	4.66e-05
DNM2	ENSG00000079805	277.191	-0.917214	0.171996	-5.33277	9.67e-08	4.87e-05
C1orf198	ENSG00000119280	288.501	-0.78788	0.14764	-5.33649	9.48e-08	4.87e-05
CENPQ	ENSG00000031691	434.566	0.618548	0.117382	5.26953	1.37e-07	6.48e-05
SNN	ENSG00000184602	174.21	-0.649867	0.123223	-5.27391	1.34e-07	6.48e-05
H1F0	ENSG00000189060	254.836	-0.67852	0.128981	-5.2606	1.44e-07	6.61e-05
CEP83	ENSG00000173588	188.507	-0.854962	0.163688	-5.22313	1.76e-07	7.87e-05
NKX3-1	ENSG00000167034	157.623	-0.648751	0.124501	-5.21079	1.88e-07	8.19e-05
SET	ENSG00000119335	4858.27	-0.795122	0.153046	-5.1953	2.04e-07	8.66e-05
PIP4K2A	ENSG00000150867	389.878	-0.718252	0.13965	-5.14321	2.7e-07	0.000111549
HLA-DMA	ENSG00000204257	53.1808	0.851209	0.165705	5.13691	2.79e-07	0.000112472
SMARCC1	ENSG00000173473	588.922	-0.778563	0.151953	-5.1237	3e-07	0.000117705
NUMA1	ENSG00000137497	69.9851	0.89793	0.175419	5.11879	3.08e-07	0.000117937
VHL	ENSG00000134086	198.502	-0.716441	0.140637	-5.09424	3.5e-07	0.000128184
SRSF1	ENSG00000136450	1514.21	-0.361511	0.0713036	-5.07002	3.98e-07	0.000142385
HAUS5	ENSG00000249115	176.174	-0.666371	0.132984	-5.01092	5.42e-07	0.000185659
KPNA2	ENSG00000182481	12375.4	0.3255	0.0652998	4.98471	6.21e-07	0.000188604
CHTOP	ENSG00000160679	557.984	0.40829	0.0818742	4.9868	6.14e-07	0.000188604
ECHDC2	ENSG00000121310	65.035	-0.792464	0.158875	-4.98799	6.1e-07	0.000188604
TRIM14	ENSG00000106785	418.784	-0.734463	0.147291	-4.98648	6.15e-07	0.000188604
ZNF586	ENSG00000083828	44.8668	0.950867	0.190557	4.98992	6.04e-07	0.000188604
SH3KBP1	ENSG00000147010	2583.78	-0.450517	0.0905889	-4.97321	6.59e-07	0.00019644
KPNB1	ENSG00000108424	1659.97	-0.58548	0.117969	-4.96299	6.94e-07	0.000200854
THRA	ENSG00000126351	284.344	-0.746633	0.150475	-4.96184	6.98e-07	0.000200854
TPM4	ENSG00000167460	5564.25	-0.414797	0.0838576	-4.94645	7.56e-07	0.000209907
HAUS8	ENSG00000131351	331.842	0.567113	0.115573	4.90697	9.25e-07	0.000248318
IFRD1	ENSG00000006652	964.764	0.330292	0.0675007	4.89317	9.92e-07	0.000257797
HSPH1	ENSG00000120694	1885.03	-0.514464	0.105405	-4.88084	1.06e-06	0.000265876
EIF4A3	ENSG00000141543	2529.14	0.43815	0.0900397	4.86618	1.14e-06	0.000277679
MAGEH1	ENSG00000187601	124.523	0.802743	0.166701	4.81546	1.47e-06	0.000353079
MFAP1	ENSG00000140259	594.117	0.553809	0.115133	4.81017	1.51e-06	0.00035719
TMEM59	ENSG00000116209	1285.97	0.319082	0.066375	4.80727	1.53e-06	0.00035719
SAT1	ENSG00000130066	10128.9	0.38092	0.0794292	4.79572	1.62e-06	0.000372994
CORO2A	ENSG00000106789	463.424	-0.458411	0.0958003	-4.78506	1.71e-06	0.000380413
ELOVL6	ENSG00000170522	909.338	-0.399541	0.0834828	-4.78591	1.7e-06	0.000380413
SLC44A1	ENSG00000070214	518.613	-0.478945	0.100128	-4.78335	1.72e-06	0.000380413
JMJD6	ENSG00000070495	701.561	0.398794	0.0841268	4.74039	2.13e-06	0.000464313
NPC2	ENSG00000119655	698.341	0.535543	0.113253	4.72874	2.26e-06	0.000485205
TMEM115	ENSG00000126062	434.71	0.533238	0.113082	4.71549	2.41e-06	0.000511058
MPP2	ENSG00000108852	52.5973	-0.87865	0.187649	-4.6824	2.84e-06	0.000578115
PRDX1	ENSG00000117450	3766.84	0.513343	0.109604	4.68363	2.82e-06	0.000578115
ATG4A	ENSG00000101844	356.815	0.597608	0.12802	4.66808	3.04e-06	0.000612164
RAB11A	ENSG00000103769	3129.39	0.28986	0.0623802	4.64666	3.37e-06	0.000666097
TAMM41	ENSG00000144559	273.069	0.599696	0.129089	4.6456	3.39e-06	0.000666097
SHC4	ENSG00000185634	301.305	-0.564983	0.122803	-4.60073	4.21e-06	0.000807358
SLC35F2	ENSG00000110660	570.825	-0.493292	0.107165	-4.60311	4.16e-06	0.000807358
TRAF3IP1	ENSG00000204104	95.7664	-0.824702	0.179713	-4.58899	4.45e-06	0.00083424
PAQR7	ENSG00000182749	77.2294	-0.818803	0.17866	-4.58303	4.58e-06	0.000848509
MBOAT1	ENSG00000172197	64.9495	0.876817	0.192303	4.55955	5.13e-06	0.000927811
KHSRP	ENSG00000088247	318.61	-0.57704	0.126637	-4.55665	5.2e-06	0.000930256
RFT1	ENSG00000163933	286.496	0.496789	0.109428	4.53988	5.63e-06	0.000996341
TIAM1	ENSG00000156299	321.915	-0.575247	0.127467	-4.5129	6.39e-06	0.00109582
DKK1	ENSG00000107984	25986.5	0.300938	0.0668347	4.50273	6.71e-06	0.00113752
2018-09-09	ENSG00000184640	1069.46	-0.497559	0.110707	-4.49438	6.98e-06	0.00117072
RASSF2	ENSG00000101265	367.571	-0.573863	0.127807	-4.49009	7.12e-06	0.00118227
CPSF6	ENSG00000111605	1083.27	0.439793	0.0981722	4.47981	7.47e-06	0.00122798
MESP2	ENSG00000188095	16.483	-0.995748	0.223119	-4.46285	8.09e-06	0.00130711
RSRC2	ENSG00000111011	817.447	0.476381	0.106761	4.46214	8.11e-06	0.00130711
CDV3	ENSG00000091527	461.745	-0.532885	0.119613	-4.45507	8.39e-06	0.00132442
ZNF43	ENSG00000198521	101.252	-0.749074	0.16808	-4.45665	8.33e-06	0.00132442
PRPS2	ENSG00000101911	2169.33	-0.408291	0.0917384	-4.45061	8.56e-06	0.00133913
METTL23	ENSG00000181038	653.032	0.434058	0.0980721	4.4259	9.6e-06	0.00147558
PDCD6	ENSG00000249915	2219.86	0.392872	0.0888141	4.42353	9.71e-06	0.00147558
TJP1	ENSG00000104067	335.46	-0.717124	0.162109	-4.42373	9.7e-06	0.00147558
APOE	ENSG00000130203	57.4586	0.91169	0.206235	4.42064	9.84e-06	0.00148146
DNAJC1	ENSG00000136770	269.065	-0.483312	0.109505	-4.41359	1.02e-05	0.0015164
CSNK2A2	ENSG00000070770	268.557	-0.57681	0.131027	-4.40221	1.07e-05	0.00158352
TANK	ENSG00000136560	819.946	0.382583	0.0870359	4.39569	1.1e-05	0.00160239
SLC12A4	ENSG00000124067	99.7173	-0.862989	0.196288	-4.39655	1.1e-05	0.00160239
CCNG1	ENSG00000113328	970.173	-0.303602	0.0691202	-4.39238	1.12e-05	0.00161249
SASH1	ENSG00000111961	97.6625	0.659149	0.150247	4.38709	1.15e-05	0.00163755
BCS1L	ENSG00000074582	421.562	0.599022	0.137213	4.36564	1.27e-05	0.00179098
PTPN1	ENSG00000196396	360.608	-0.507129	0.116844	-4.34024	1.42e-05	0.0019595
SEC61A1	ENSG00000058262	1478.05	-0.395748	0.0913263	-4.33334	1.47e-05	0.00200372
HADHB	ENSG00000138029	1295.84	0.321739	0.0742972	4.33044	1.49e-05	0.00200372
HSDL1	ENSG00000103160	245.314	-0.648772	0.14984	-4.32976	1.49e-05	0.00200372
FAM13B	ENSG00000031003	148.558	-0.691737	0.160134	-4.31974	1.56e-05	0.00203323
PIGU	ENSG00000101464	315.097	0.563429	0.130429	4.31982	1.56e-05	0.00203323
RBL1	ENSG00000080839	99.8624	0.640553	0.1483	4.31931	1.57e-05	0.00203323
SIK3	ENSG00000160584	112.945	-0.662971	0.153429	-4.32103	1.55e-05	0.00203323
MDH1	ENSG00000014641	2020.99	0.391565	0.0908757	4.3088	1.64e-05	0.00209841
KIF13B	ENSG00000197892	119.136	-0.966941	0.224601	-4.30516	1.67e-05	0.00211643
FKBP9	ENSG00000122642	658.557	-0.526574	0.122685	-4.29208	1.77e-05	0.00220145
TIMMDC1	ENSG00000113845	2124.84	0.46002	0.107199	4.29125	1.78e-05	0.00220145
NTM	ENSG00000182667	614.818	-0.468918	0.109396	-4.28641	1.82e-05	0.00223276
COX11	ENSG00000166260	1359.71	-0.380716	0.0893084	-4.26294	2.02e-05	0.00244354
C1QTNF6	ENSG00000133466	52.4367	-0.753259	0.177048	-4.25455	2.09e-05	0.00251804
SMPDL3A	ENSG00000172594	352.844	0.603219	0.142059	4.24625	2.17e-05	0.00259374
CCP110	ENSG00000103540	252.562	-0.523319	0.123438	-4.23954	2.24e-05	0.00265286
HP1BP3	ENSG00000127483	1183.02	-0.455081	0.107441	-4.23565	2.28e-05	0.00267944
PCCB	ENSG00000114054	952.954	0.389365	0.0920807	4.22852	2.35e-05	0.00274573
ADCK2	ENSG00000133597	225.016	-0.645067	0.15337	-4.20596	2.6e-05	0.00301278
APLP1	ENSG00000105290	211.594	-0.547616	0.13051	-4.19597	2.72e-05	0.00308271
KNSTRN	ENSG00000128944	2049.18	0.29653	0.0706488	4.19723	2.7e-05	0.00308271
GAR1	ENSG00000109534	67.5002	-0.641554	0.153263	-4.18598	2.84e-05	0.00319841
PGAM5	ENSG00000247077	474.237	-0.484609	0.115958	-4.17916	2.93e-05	0.00325918
ZNF562	ENSG00000171466	157.981	-0.533481	0.127671	-4.17854	2.93e-05	0.00325918
SEZ6L2	ENSG00000174938	66.8986	0.790453	0.189594	4.16918	3.06e-05	0.0033498
CCNT2	ENSG00000082258	102.916	-0.902581	0.216619	-4.16668	3.09e-05	0.00336389
AKR1C1	ENSG00000187134	363.161	0.752682	0.180838	4.1622	3.15e-05	0.00339888
HDLBP	ENSG00000115677	1762.63	-0.516421	0.124193	-4.15823	3.21e-05	0.00339888
SMARCC2	ENSG00000139613	643.416	-0.559059	0.134415	-4.1592	3.19e-05	0.00339888
NGDN	ENSG00000129460	501.846	0.37467	0.0902516	4.15139	3.3e-05	0.00347914
SLC16A2	ENSG00000147100	151.777	-0.682515	0.16452	-4.14851	3.35e-05	0.00350028
ZNF544	ENSG00000198131	245.811	0.595075	0.1436	4.14398	3.41e-05	0.00354714
LOXL4	ENSG00000138131	154.364	-0.653033	0.157787	-4.13869	3.49e-05	0.00360676
UNC50	ENSG00000115446	566.365	0.332245	0.0803715	4.13386	3.57e-05	0.00363325
STK32A	ENSG00000169302	39.3092	0.815291	0.197377	4.13064	3.62e-05	0.003642
CFAP20	ENSG00000070761	708.285	0.451188	0.109434	4.12294	3.74e-05	0.00371944
KLHDC8A	ENSG00000162873	418.879	-0.508716	0.123386	-4.12296	3.74e-05	0.00371944
RAB7A	ENSG00000075785	4089.15	0.319801	0.0777561	4.11287	3.91e-05	0.00383813
ENTPD7	ENSG00000198018	98.8908	-0.599846	0.146263	-4.10116	4.11e-05	0.00394673
FKBP5	ENSG00000096060	372.037	-0.583049	0.142108	-4.10285	4.08e-05	0.00394673
JRKL	ENSG00000183340	77.6651	0.763609	0.186116	4.10288	4.08e-05	0.00394673
MTMR12	ENSG00000150712	111.301	-0.635864	0.155057	-4.10085	4.12e-05	0.00394673
PSMA3	ENSG00000100567	1739.99	0.424143	0.103497	4.09811	4.17e-05	0.00397012
TM2D1	ENSG00000162604	388.553	0.402352	0.0983549	4.09082	4.3e-05	0.00407304
HSP90AA1	ENSG00000080824	4161.33	0.456125	0.111631	4.086	4.39e-05	0.00413421
MED6	ENSG00000133997	175.117	0.540753	0.13275	4.07347	4.63e-05	0.00431264
CGREF1	ENSG00000138028	59.8319	-0.870386	0.214398	-4.05967	4.91e-05	0.00454937
PCID2	ENSG00000126226	1769.75	0.375386	0.0925646	4.05539	5.01e-05	0.00460698
ETHE1	ENSG00000105755	552.845	0.379428	0.0936262	4.05258	5.07e-05	0.0046361
FOCAD	ENSG00000188352	155.491	0.522301	0.129253	4.04092	5.32e-05	0.00481816
SCNM1	ENSG00000163156	1001.9	0.324974	0.0805715	4.03336	5.5e-05	0.00494794
PEA15	ENSG00000162734	4239.24	-0.296428	0.0736338	-4.02571	5.68e-05	0.00508324
PHF20	ENSG00000025293	513.97	0.47323	0.11762	4.02337	5.74e-05	0.00510563
AK3	ENSG00000147853	719.345	-0.343083	0.0853823	-4.0182	5.86e-05	0.00516207
SNAP25	ENSG00000132639	141.747	0.443959	0.110531	4.01659	5.9e-05	0.0051691
NCAPD3	ENSG00000151503	380.907	-0.552464	0.137612	-4.01463	5.95e-05	0.00518402
ACIN1	ENSG00000100813	201.014	-0.55211	0.137741	-4.00833	6.12e-05	0.0052958
FAM3C	ENSG00000196937	563.142	-0.388471	0.0972263	-3.99553	6.45e-05	0.00550133
AACS	ENSG00000081760	363.664	-0.515679	0.129373	-3.98597	6.72e-05	0.00569754
MRAP2	ENSG00000135324	72.1863	-0.761792	0.191273	-3.98275	6.81e-05	0.00574506
KDM1B	ENSG00000165097	250.417	-0.51162	0.128508	-3.98122	6.86e-05	0.0057522
CACUL1	ENSG00000151893	754.972	-0.563251	0.141598	-3.97782	6.96e-05	0.00577486
HPRT1	ENSG00000165704	2590.59	0.290313	0.0729665	3.97872	6.93e-05	0.00577486
TFB1M	ENSG00000029639	308.913	0.470925	0.118519	3.97341	7.09e-05	0.00585259
POLR1C	ENSG00000171453	1047.58	0.442753	0.111656	3.96532	7.33e-05	0.00602399
OCLN	ENSG00000197822	14.3646	0.897144	0.226604	3.95908	7.52e-05	0.006152
PPTC7	ENSG00000196850	75.9449	-0.848253	0.214869	-3.94777	7.89e-05	0.00641748
MED1	ENSG00000125686	293.713	-0.640101	0.162269	-3.94468	7.99e-05	0.00646797
RAD23B	ENSG00000119318	688.037	-0.570107	0.14462	-3.94212	8.08e-05	0.00650479
PSMC2	ENSG00000161057	4440.69	0.308435	0.0783335	3.93746	8.23e-05	0.00653437
EFHD2	ENSG00000142634	555.717	-0.31499	0.0799849	-3.93812	8.21e-05	0.00653437
PACSIN2	ENSG00000100266	359.245	-0.454394	0.115391	-3.93785	8.22e-05	0.00653437
NFATC2IP	ENSG00000176953	141.014	-0.655492	0.166584	-3.93489	8.32e-05	0.00654345
TIGAR	ENSG00000078237	488.532	0.411527	0.104587	3.93477	8.33e-05	0.00654345
BFSP1	ENSG00000125864	95.6216	-0.750095	0.190733	-3.9327	8.4e-05	0.00656814
SUCLG1	ENSG00000163541	968.837	0.322895	0.082217	3.92735	8.59e-05	0.0066514
LRRC42	ENSG00000116212	609.377	0.478476	0.121898	3.9252	8.67e-05	0.00667895
CETN3	ENSG00000153140	360.49	0.454173	0.1158	3.92204	8.78e-05	0.00669031
TTLL12	ENSG00000100304	212.28	-0.64834	0.165336	-3.92136	8.81e-05	0.00669031
TMX4	ENSG00000125827	1331.4	-0.329777	0.0842173	-3.91578	9.01e-05	0.00681467
CEP104	ENSG00000116198	189.39	-0.638886	0.163224	-3.91417	9.07e-05	0.00682112
HMGB3	ENSG00000029993	926.632	-0.399477	0.102082	-3.9133	9.1e-05	0.00682112
NUCKS1	ENSG00000069275	1328.41	-0.507505	0.129871	-3.90775	9.32e-05	0.00694716
PEX12	ENSG00000108733	94.8209	0.808794	0.207146	3.90447	9.44e-05	0.00700665
AP4B1	ENSG00000134262	100.259	0.775703	0.198804	3.90186	9.55e-05	0.00702119
RNF11	ENSG00000123091	699.184	-0.409264	0.105005	-3.89756	9.72e-05	0.00708216
HK1	ENSG00000156515	1183.43	-0.553848	0.14221	-3.89459	9.84e-05	0.00713625
KIF18B	ENSG00000186185	298.702	-0.529771	0.13609	-3.89281	9.91e-05	0.00713625
MRPS6	ENSG00000243927	3220.43	0.322852	0.0829432	3.89245	9.92e-05	0.00713625
HGS	ENSG00000185359	1115.49	-0.544827	0.140125	-3.88814	0.000101016	0.00719982
SIRT4	ENSG00000089163	26.5218	0.80944	0.208146	3.8888	0.000100739	0.00719982
IL13RA1	ENSG00000131724	534.871	-0.392535	0.101231	-3.8776	0.00010549	0.00742022
ADPRHL2	ENSG00000116863	800.556	0.462415	0.119369	3.87381	0.000107147	0.00750401
GPC1	ENSG00000063660	230.634	-0.431751	0.111488	-3.87262	0.00010767	0.007508
CASC2	ENSG00000177640	38.3512	-0.834938	0.216311	-3.8599	0.000113436	0.00787596
SSR2	ENSG00000163479	4115.41	0.304908	0.0790213	3.85855	0.000114062	0.00788543
PIP4K2C	ENSG00000166908	300.914	-0.605927	0.157133	-3.85613	0.000115197	0.00792987
MRPS18B	ENSG00000204568	2987.32	0.284299	0.0738046	3.85205	0.000117135	0.00801665
TBC1D13	ENSG00000107021	181.703	-0.603346	0.156657	-3.85138	0.000117453	0.00801665
TXNDC15	ENSG00000113621	469.082	0.44568	0.115798	3.84877	0.00011871	0.00806828
PPP1CC	ENSG00000186298	2021.09	-0.302469	0.0787984	-3.83851	0.000123782	0.00829996
RAD51	ENSG00000051180	311.211	0.644161	0.167858	3.83754	0.000124272	0.00829996
SPIRE2	ENSG00000204991	92.0028	-0.623731	0.162568	-3.83673	0.000124681	0.00829996
CDCP1	ENSG00000163814	114.261	-0.728599	0.190182	-3.83106	0.000127593	0.00845792
CLDN15	ENSG00000106404	33.5829	0.694231	0.181453	3.82596	0.000130265	0.00859965
PSMB1	ENSG00000008018	4817.35	0.355009	0.0929044	3.82123	0.00013279	0.00869161
SLC17A5	ENSG00000119899	267.231	0.552754	0.144666	3.82091	0.000132962	0.00869161
ZNF791	ENSG00000173875	156.358	0.647633	0.169523	3.82032	0.000133277	0.00869161
AATF	ENSG00000275700	1145.16	-0.301899	0.0790799	-3.81764	0.000134735	0.0087161
GATAD2A	ENSG00000167491	323.797	-0.539578	0.141563	-3.81158	0.00013808	0.00881538
SMARCA5	ENSG00000153147	512.031	-0.635833	0.166759	-3.81287	0.00013736	0.00881538
WDFY1	ENSG00000085449	550.53	-0.463412	0.121602	-3.81091	0.000138459	0.00881538
XRCC4	ENSG00000152422	198.839	0.541447	0.142056	3.81149	0.000138131	0.00881538
GORASP1	ENSG00000114745	258.106	-0.552243	0.145027	-3.80785	0.00014018	0.00888981
CCND1	ENSG00000110092	2717.79	-0.635028	0.166863	-3.80569	0.000141411	0.00890713
LRRC8D	ENSG00000171492	979.146	-0.446875	0.117431	-3.80543	0.000141559	0.00890713
JAGN1	ENSG00000171135	2403.84	0.379369	0.0999562	3.79535	0.000147435	0.00924082
ID2	ENSG00000115738	159.342	0.566406	0.149299	3.79377	0.000148377	0.00926378
OLIG1	ENSG00000184221	449.221	-0.443097	0.117016	-3.78663	0.000152704	0.0094606
ULK3	ENSG00000140474	505.921	-0.405426	0.107041	-3.78758	0.000152122	0.0094606
NDUFAF1	ENSG00000137806	349.297	0.468866	0.123883	3.78475	0.000153864	0.00949207
SLC35A1	ENSG00000164414	83.4799	0.700527	0.185134	3.7839	0.000154391	0.00949207
SCD	ENSG00000099194	3883.63	-0.377368	0.0997647	-3.78259	0.000155207	0.00950597
APEX1	ENSG00000100823	1602.08	0.305751	0.080919	3.77848	0.000157787	0.00952402
CDK5	ENSG00000164885	861.729	0.383785	0.10158	3.77816	0.000157991	0.00952402
CHURC1	ENSG00000258289	233.117	-0.437431	0.115801	-3.77743	0.000158458	0.00952402
EXTL2	ENSG00000162694	449.256	0.503017	0.133045	3.78081	0.000156316	0.00952402
ZNF202	ENSG00000166261	50.8161	0.766116	0.202723	3.77912	0.000157383	0.00952402
HLA-A	ENSG00000206503	587.597	0.520253	0.137765	3.77637	0.000159128	0.00952874
PLBD2	ENSG00000151176	242.245	-0.483051	0.128072	-3.77172	0.000162125	0.00967228
POLA2	ENSG00000014138	320.963	0.480318	0.127389	3.77048	0.000162935	0.00968468
GPN2	ENSG00000142751	240.862	0.580919	0.154269	3.76562	0.000166137	0.00983872
GPRIN1	ENSG00000169258	103.027	-0.681714	0.18112	-3.76387	0.000167305	0.00987159
ZNF282	ENSG00000170265	59.3437	0.74845	0.198951	3.76198	0.000168577	0.00991035
LRP11	ENSG00000120256	36.999	-0.737884	0.19645	-3.75609	0.000172585	0.0101091
HNRNPU	ENSG00000153187	1002.18	-0.522262	0.139176	-3.75252	0.000175064	0.0101851
LYPD6	ENSG00000187123	152.468	-0.596515	0.158969	-3.7524	0.000175147	0.0101851
BAG2	ENSG00000112208	859.527	0.420751	0.112503	3.73991	0.000184083	0.0106316
EIF3E	ENSG00000104408	1261.55	0.297154	0.0794566	3.73983	0.000184146	0.0106316
SLCO3A1	ENSG00000176463	264.52	-0.479015	0.128351	-3.73207	0.00018991	0.010865
TFRC	ENSG00000072274	277.515	0.485467	0.130125	3.73078	0.000190887	0.010865
GGH	ENSG00000137563	1496.45	0.407244	0.109251	3.72761	0.000193303	0.0109577
OXA1L	ENSG00000155463	395.19	0.544002	0.145982	3.7265	0.000194154	0.0109577
PSIP1	ENSG00000164985	1425.46	-0.361338	0.0969779	-3.72598	0.000194556	0.0109577
MLKL	ENSG00000168404	50.6342	-0.689375	0.185164	-3.72305	0.000196831	0.0110472
ATP6V1D	ENSG00000100554	1051.82	0.398371	0.107291	3.713	0.000204815	0.0114158
IRAK4	ENSG00000198001	108.43	-0.637932	0.172149	-3.70569	0.000210814	0.0116545
CCDC12	ENSG00000160799	538.584	0.508508	0.13723	3.70553	0.000210953	0.0116545
SCD5	ENSG00000145284	701.355	-0.625529	0.168827	-3.70515	0.000211268	0.0116545
NR2C1	ENSG00000120798	189.663	0.52248	0.141108	3.70271	0.000213312	0.0117271
HIST1H4H	ENSG00000158406	60.2404	0.812206	0.219975	3.69227	0.000222266	0.0121777
LRRC45	ENSG00000169683	138.998	-0.617553	0.167325	-3.69074	0.000223604	0.0121962
PPIH	ENSG00000171960	370.909	0.523695	0.141917	3.69016	0.000224116	0.0121962
DDAH1	ENSG00000153904	688.943	-0.438072	0.11897	-3.68221	0.000231223	0.0125405
WWP1	ENSG00000123124	311.509	-0.517633	0.140773	-3.67707	0.000235925	0.0125408
ATP1A1	ENSG00000163399	10317.6	-0.518892	0.141024	-3.67947	0.00023372	0.0125408
ATP1B3	ENSG00000069849	3633.54	0.312524	0.084969	3.6781	0.000234981	0.0125408
DTL	ENSG00000143476	484.081	0.349825	0.0951332	3.67721	0.000235796	0.0125408
WDR74	ENSG00000133316	560.624	0.437423	0.118918	3.67836	0.000234734	0.0125408
PPP2R5D	ENSG00000112640	1381.77	-0.401212	0.109188	-3.67451	0.00023831	0.0125859
NASP	ENSG00000132780	739.482	0.530812	0.144961	3.66177	0.000250481	0.0130574
PTTG1IP	ENSG00000183255	3954.55	-0.33029	0.0903207	-3.65686	0.000255323	0.0132669
DTX3L	ENSG00000163840	201.806	-0.536042	0.146708	-3.65381	0.000258377	0.0133395
ATG9A	ENSG00000198925	292.438	-0.527204	0.144474	-3.64912	0.000263136	0.0134989
SUPT5H	ENSG00000196235	829.456	-0.376537	0.103186	-3.64912	0.000263139	0.0134989
ANP32A	ENSG00000140350	941.812	-0.360786	0.0989819	-3.64497	0.000267425	0.0136319
IL17B	ENSG00000127743	22.5323	-0.798492	0.219029	-3.6456	0.000266766	0.0136319
DDIT3	ENSG00000175197	221.174	0.540375	0.148352	3.64252	0.00026998	0.0137187
ILVBL	ENSG00000105135	432.32	-0.457922	0.125745	-3.64166	0.000270884	0.0137214
ENAH	ENSG00000154380	631.256	-0.585652	0.161006	-3.63746	0.000275342	0.0138168
SUPT6H	ENSG00000109111	148.822	0.53323	0.14678	3.63286	0.000280302	0.0139787
FAM81A	ENSG00000157470	334.44	-0.365791	0.100881	-3.62595	0.000287898	0.0141852
PRR11	ENSG00000068489	987.746	-0.427991	0.118037	-3.62589	0.000287967	0.0141852
SGTB	ENSG00000197860	89.6305	-0.533449	0.147162	-3.62492	0.000289048	0.0141951
DDB2	ENSG00000134574	269.162	0.326332	0.0901151	3.62128	0.000293153	0.0143094
LRRC23	ENSG00000010626	100.832	-0.553045	0.152717	-3.62136	0.000293056	0.0143094
ZBED5	ENSG00000236287	367.43	0.44788	0.123756	3.61905	0.00029569	0.0143463
EZR	ENSG00000092820	2485.65	-0.43385	0.120079	-3.61304	0.000302631	0.0145249
SAMM50	ENSG00000100347	719.414	0.424705	0.117558	3.61274	0.000302977	0.0145249
DEK	ENSG00000124795	4973.87	-0.36213	0.100315	-3.60993	0.000306276	0.0146394
C9orf85	ENSG00000155621	164.039	0.549167	0.15216	3.60915	0.000307204	0.0146404
TCEA1	ENSG00000187735	722.261	-0.318909	0.0885847	-3.60005	0.000318161	0.0150733
CALM2	ENSG00000143933	11052.7	0.350308	0.0974644	3.59422	0.000325369	0.0153536
RALB	ENSG00000144118	995.05	-0.349685	0.0973164	-3.59328	0.00032654	0.0153536
USP22	ENSG00000124422	899.026	-0.528634	0.14713	-3.59297	0.000326936	0.0153536
HNRNPUL1	ENSG00000105323	1218.48	-0.515844	0.143729	-3.589	0.000331952	0.0155438
CXCR4	ENSG00000121966	151.975	0.811301	0.226548	3.58114	0.000342096	0.0157893
NUBP1	ENSG00000103274	403.827	0.318991	0.0890738	3.5812	0.000342021	0.0157893
SDF2	ENSG00000132581	2010.01	0.228409	0.0637669	3.58194	0.000341058	0.0157893
SLC30A9	ENSG00000014824	893.402	-0.342706	0.0957778	-3.57813	0.00034606	0.0159267
UBL7-AS1	ENSG00000247240	45.6002	-0.740852	0.207321	-3.57345	0.000352305	0.0161679
ID1	ENSG00000125968	104.212	0.680495	0.190642	3.56948	0.000357691	0.0163684
POLDIP3	ENSG00000100227	568.262	-0.364418	0.102167	-3.5669	0.000361225	0.0164833
EXD3	ENSG00000187609	100.595	0.650206	0.182446	3.56383	0.000365483	0.0166305
SLC20A1	ENSG00000144136	1541.54	-0.40255	0.11299	-3.56271	0.000367049	0.0166547
TMEM255B	ENSG00000184497	52.1598	-0.619769	0.174185	-3.55812	0.000373525	0.0169009
PTPRA	ENSG00000132670	1211.09	-0.400571	0.112615	-3.557	0.000375114	0.0169253
TRAPPC4	ENSG00000196655	2334.83	0.279101	0.0785054	3.55518	0.000377721	0.016948
MAN1B1	ENSG00000177239	228.644	-0.49931	0.140517	-3.55338	0.000380313	0.0169698
NAA30	ENSG00000139977	102.034	-0.581108	0.163524	-3.55366	0.00037991	0.0169698
PAFAH1B2	ENSG00000168092	1843.75	-0.415643	0.117037	-3.55137	0.000383231	0.0170058
SEC11A	ENSG00000140612	2984.7	0.307495	0.0865723	3.55189	0.00038248	0.0170058
NOP58	ENSG00000055044	1036.03	0.383677	0.108107	3.54904	0.000386636	0.0170628
IQCB1	ENSG00000173226	258.247	0.429526	0.12106	3.54806	0.000388085	0.01708
DLGAP5	ENSG00000126787	724.368	0.316897	0.0895115	3.5403	0.000399675	0.0175421
RWDD2B	ENSG00000156253	487.321	-0.626972	0.177351	-3.5352	0.000407465	0.0178354
MED28	ENSG00000118579	285.483	0.358993	0.101624	3.53258	0.000411531	0.0179161
GATB	ENSG00000059691	233.592	0.565801	0.160451	3.52631	0.000421389	0.0182958
TOPBP1	ENSG00000163781	353.549	-0.525447	0.149126	-3.5235	0.000425882	0.0184412
ANKRD6	ENSG00000135299	35.1955	-0.789173	0.224365	-3.51736	0.000435856	0.0187721
SIGMAR1	ENSG00000147955	7597.59	-0.382306	0.108762	-3.51506	0.000439656	0.0188853
ZBTB11	ENSG00000066422	80.2624	0.751327	0.213955	3.51162	0.00044539	0.0190807
LRP5	ENSG00000162337	79.2522	-0.681613	0.194306	-3.50793	0.000451614	0.019245
ATG3	ENSG00000144848	1890.49	0.223197	0.0636619	3.50597	0.000454949	0.0193359
HIST2H2BE	ENSG00000184678	273.409	0.615219	0.175533	3.50487	0.000456829	0.0193647
AASDH	ENSG00000157426	53.4245	-0.716993	0.204624	-3.50396	0.0004584	0.0193803
STK4	ENSG00000101109	332.702	-0.489607	0.139822	-3.50164	0.000462398	0.0194982
SNHG1	ENSG00000255717	209.768	0.605394	0.173486	3.48959	0.000483767	0.0202403
MORC4	ENSG00000133131	341.608	-0.509778	0.146598	-3.47738	0.000506343	0.0209291
ORC6	ENSG00000091651	570.081	0.313259	0.0900643	3.47817	0.000504843	0.0209291
PEX3	ENSG00000034693	411.011	0.41695	0.119852	3.47889	0.000503504	0.0209291
ST6GALNAC6	ENSG00000160408	220.236	-0.668644	0.192295	-3.47718	0.000506727	0.0209291
UBTF	ENSG00000108312	284.592	-0.624688	0.179894	-3.47253	0.000515578	0.0212402
SEC24A	ENSG00000113615	180.93	0.449835	0.12963	3.47015	0.000520173	0.0213749
GMNN	ENSG00000112312	4191.43	0.254372	0.0733797	3.46652	0.000527233	0.0216099
GDAP1	ENSG00000104381	132.719	-0.512344	0.147879	-3.46461	0.000530996	0.0217088
PTDSS2	ENSG00000174915	370.445	-0.454742	0.13156	-3.45652	0.000547191	0.022258
ANP32E	ENSG00000143401	915.57	-0.450132	0.130282	-3.45506	0.000550164	0.0223225
MOV10	ENSG00000155363	250.716	-0.44709	0.129499	-3.45246	0.000555501	0.0224824
RAC3	ENSG00000169750	385.639	-0.435924	0.126425	-3.44807	0.000564612	0.0227939
CLPTM1	ENSG00000104853	3023.71	-0.382303	0.111077	-3.44178	0.000577896	0.0231561
SLC48A1	ENSG00000211584	640.76	-0.426378	0.123988	-3.43887	0.000584143	0.0232905
EFCAB11	ENSG00000140025	82.1985	-0.701298	0.204072	-3.43652	0.00058923	0.0234354
FBXL18	ENSG00000155034	79.5394	-0.545984	0.159126	-3.43115	0.000601019	0.0237285
SLK	ENSG00000065613	249.639	-0.573364	0.167202	-3.42917	0.000605423	0.0237857
RPAIN	ENSG00000129197	948.242	0.388118	0.113256	3.42691	0.000610501	0.0239269
EIF3I	ENSG00000084623	4352.34	0.323001	0.0943004	3.42524	0.000614265	0.0239578
SPOCK1	ENSG00000152377	789.504	-0.576494	0.168379	-3.42378	0.000617558	0.0240281
PDCD4	ENSG00000150593	316.187	-0.43711	0.127741	-3.42184	0.00062199	0.0241422
GNAI2	ENSG00000114353	4367.97	-0.424818	0.124173	-3.42118	0.000623497	0.0241425
ZNF71	ENSG00000197951	331.532	0.445803	0.130628	3.41276	0.000643081	0.0247226
PELO	ENSG00000152684	340.006	0.419687	0.123069	3.41017	0.000649219	0.0248991
CNOT6	ENSG00000113300	258.976	-0.519767	0.152463	-3.40913	0.000651698	0.0249348
NRAS	ENSG00000213281	649.272	-0.339268	0.099559	-3.40771	0.000655098	0.0249722
ATIC	ENSG00000138363	1303.57	0.317173	0.0930828	3.40743	0.000655776	0.0249722
TMEM206	ENSG00000065600	264.08	0.393505	0.115576	3.40473	0.000662293	0.0251609
KAT8	ENSG00000103510	286.381	0.457598	0.134447	3.40355	0.000665161	0.0251812
LACTB	ENSG00000103642	114.835	-0.611298	0.179657	-3.40258	0.000667517	0.0251812
RASA1	ENSG00000145715	64.6513	0.701269	0.206077	3.40295	0.000666621	0.0251812
CTTN	ENSG00000085733	1998.7	-0.382446	0.112478	-3.40017	0.00067344	0.0252987
NAP1L4	ENSG00000205531	2446.01	-0.346223	0.101829	-3.40003	0.000673774	0.0252987
CERS4	ENSG00000090661	162.004	-0.481159	0.141609	-3.39779	0.000679317	0.0253297
SERINC5	ENSG00000164300	91.7143	-0.653593	0.192336	-3.39818	0.000678356	0.0253297
CHAF1A	ENSG00000167670	282.727	-0.573215	0.169165	-3.38851	0.000702746	0.0259629
DEPDC7	ENSG00000121690	114.318	0.557512	0.164506	3.38901	0.000701462	0.0259629
RHOG	ENSG00000177105	1396.37	0.415647	0.122628	3.38951	0.000700187	0.0259629
CCDC43	ENSG00000180329	606.249	-0.29992	0.088619	-3.38438	0.000713398	0.0260602
PELP1	ENSG00000141456	135.817	-0.464714	0.137247	-3.38598	0.000709249	0.0260602
TMEM123	ENSG00000152558	1820.73	-0.39139	0.115647	-3.38435	0.000713469	0.0260602
TMEM161B-AS1	ENSG00000247828	152.577	0.502843	0.148471	3.38681	0.000707114	0.0260602
TRMU	ENSG00000100416	374.418	0.433058	0.127933	3.38504	0.000711682	0.0260602
PPP2R5E	ENSG00000154001	377.835	-0.429793	0.127192	-3.37909	0.000727265	0.026363
NDUFA10	ENSG00000130414	1385.94	0.255782	0.0756916	3.37926	0.000726809	0.026363
VBP1	ENSG00000155959	2786.55	0.348104	0.103029	3.3787	0.000728305	0.026363
MYO5A	ENSG00000197535	310.715	-0.59991	0.177819	-3.37371	0.000741616	0.0267247
SLAIN2	ENSG00000109171	262.786	-0.564166	0.167309	-3.37199	0.000746265	0.0268322
PUS7L	ENSG00000129317	190.715	-0.567524	0.168602	-3.36606	0.00076249	0.0272937
RMND5A	ENSG00000153561	154.58	-0.552386	0.16408	-3.36657	0.000761096	0.0272937
DENND1A	ENSG00000119522	167.073	-0.426845	0.12692	-3.36311	0.000770683	0.0275259
SH3D19	ENSG00000109686	121.772	-0.571069	0.169856	-3.36208	0.000773586	0.0275684
BZW2	ENSG00000136261	1183.62	0.325018	0.0968599	3.35555	0.00079208	0.0279726
PLD6	ENSG00000179598	84.9258	-0.606611	0.18084	-3.35441	0.000795347	0.0279726
RAB5B	ENSG00000111540	1138.96	-0.362661	0.108083	-3.35538	0.00079256	0.0279726
SNRPA1	ENSG00000131876	1334.02	0.245092	0.0730568	3.35482	0.000794165	0.0279726
HAT1	ENSG00000128708	2001.13	0.405857	0.121181	3.34918	0.000810504	0.0284436
EFNA1	ENSG00000169242	201.635	0.405539	0.121227	3.34529	0.000821959	0.0287204
PRKAR2A	ENSG00000114302	297.456	-0.47343	0.141603	-3.34337	0.000827686	0.0288579
SLC35F1	ENSG00000196376	267.675	-0.410776	0.122936	-3.34139	0.000833601	0.0290014
DMPK	ENSG00000104936	51.8822	0.653683	0.195795	3.33861	0.00084199	0.0292301
PSMA7	ENSG00000101182	29091	-0.467584	0.140202	-3.33508	0.000852741	0.0294853
AP3M2	ENSG00000070718	321.903	-0.431697	0.129444	-3.335	0.000853001	0.0294853
WDR26	ENSG00000162923	298.131	0.496188	0.148947	3.33131	0.000864369	0.0297506
B2M	ENSG00000166710	18245.1	0.336266	0.100979	3.33007	0.000868244	0.0297568
UBQLN4	ENSG00000160803	198.54	-0.538019	0.161559	-3.33017	0.000867922	0.0297568
CACFD1	ENSG00000160325	99.3255	-0.667103	0.200626	-3.32511	0.000883826	0.0302265
STMN1	ENSG00000117632	7398.79	0.348876	0.104963	3.3238	0.000888011	0.0303053
MYO1C	ENSG00000197879	682.439	-0.506947	0.152582	-3.32245	0.000892294	0.0303561
PSKH1	ENSG00000159792	199.701	-0.591077	0.177971	-3.32119	0.00089633	0.030396
ZNF641	ENSG00000167528	53.2684	-0.736779	0.222231	-3.31538	0.0009152	0.0308411
DCTN1	ENSG00000204843	495.413	-0.330317	0.0996571	-3.31454	0.000917943	0.0308689
ACTR3	ENSG00000115091	2442.23	-0.22676	0.0684664	-3.31199	0.000926353	0.0310868
LIMS2	ENSG00000072163	41.822	-0.649667	0.196609	-3.30436	0.000951923	0.0318786
ALDH4A1	ENSG00000159423	74.9827	-0.548125	0.166164	-3.29869	0.000971354	0.0324618
ATP6V1C1	ENSG00000155097	563.481	0.326712	0.099239	3.29217	0.000994167	0.0330186
MICA	ENSG00000204520	890.694	0.316854	0.0963414	3.28887	0.00100591	0.0333078
SRRM1	ENSG00000133226	876.811	-0.444852	0.135426	-3.28483	0.00102043	0.0335451
IP6K2	ENSG00000068745	701.706	0.408185	0.124396	3.28134	0.00103314	0.0338937
ATP6V1E1	ENSG00000131100	888.214	0.331893	0.101233	3.2785	0.00104361	0.0340756
EIF3L	ENSG00000100129	1275.14	0.3087	0.0941701	3.27811	0.00104503	0.0340756
TRIM47	ENSG00000132481	458.782	0.320912	0.0978943	3.27815	0.00104491	0.0340756
SOAT1	ENSG00000057252	447.386	-0.40339	0.123114	-3.27656	0.00105081	0.0341947
SMARCE1	ENSG00000073584	881.746	-0.297505	0.0908277	-3.27548	0.00105482	0.0342561
CDCA3	ENSG00000111665	1589.33	0.352114	0.107631	3.27147	0.00106989	0.0346755
ZNF280D	ENSG00000137871	214.362	0.584387	0.178699	3.27023	0.0010746	0.0347584
DCBLD2	ENSG00000057019	5318.69	-0.249623	0.0763994	-3.26734	0.00108563	0.0349745
YWHAG	ENSG00000170027	1490.95	-0.470946	0.144132	-3.26745	0.00108521	0.0349745
RNF168	ENSG00000163961	377.065	-0.437117	0.133985	-3.26242	0.00110464	0.0354453
USP2	ENSG00000036672	44.5017	-0.709671	0.217516	-3.26261	0.0011039	0.0354453
PRRT1	ENSG00000204314	49.3684	0.599118	0.183683	3.2617	0.00110745	0.0354647
KTN1	ENSG00000126777	1536.77	-0.558575	0.171311	-3.2606	0.00111177	0.0355326
KIFC1	ENSG00000237649	483.565	-0.417254	0.128087	-3.25759	0.00112363	0.0358404
RAD54L	ENSG00000085999	152.836	-0.569054	0.174744	-3.2565	0.00112794	0.0359069
RIT1	ENSG00000143622	939.238	0.236807	0.0727603	3.25462	0.00113546	0.0359909
TMEM97	ENSG00000109084	4655.41	-0.286083	0.0879131	-3.25416	0.00113729	0.0359909
SND1	ENSG00000197157	646.824	-0.462247	0.142193	-3.25085	0.00115061	0.0363413
RPS6KB1	ENSG00000108443	365.588	-0.473693	0.145848	-3.24787	0.00116274	0.0365167
NT5C2	ENSG00000076685	139.493	-0.588489	0.181229	-3.24721	0.00116541	0.0365167
LEF1	ENSG00000138795	334.898	-0.429824	0.13244	-3.24544	0.00117271	0.0365377
DNAJC8	ENSG00000126698	2726.53	0.260415	0.0802762	3.24399	0.00117868	0.0366529
UBE2C	ENSG00000175063	3534.63	0.330868	0.102207	3.23722	0.001207	0.0373174
EIF4G2	ENSG00000110321	6995.18	-0.322384	0.09975	-3.23192	0.00122962	0.0377271
LSM14A	ENSG00000257103	1229.92	-0.315363	0.0975647	-3.23235	0.00122777	0.0377271
PPIL1	ENSG00000137168	2188.02	0.329179	0.101957	3.2286	0.00124396	0.0380221
FAM57A	ENSG00000167695	961.045	-0.356257	0.110418	-3.22645	0.00125337	0.0382276
LINC00667	ENSG00000263753	265.352	0.380395	0.117936	3.22544	0.0012578	0.0382276
TAZ	ENSG00000102125	232.178	0.338256	0.104926	3.22375	0.00126525	0.0383817
SRP14	ENSG00000140319	8725.35	0.326085	0.101169	3.22316	0.00126783	0.0383875
AKIRIN2	ENSG00000135334	891.463	0.197937	0.0614308	3.22212	0.00127247	0.0384318
LDLRAD3	ENSG00000179241	792.06	-0.578612	0.179595	-3.22176	0.00127406	0.0384318
DUSP12	ENSG00000081721	1029.4	0.25626	0.0795718	3.22049	0.00127971	0.03853
MMAA	ENSG00000151611	26.4808	0.725643	0.225422	3.21904	0.0012862	0.0386527
MPP4	ENSG00000082126	43.1706	0.719133	0.223453	3.21828	0.00128962	0.0386527
PRIM2	ENSG00000146143	263.04	0.563855	0.175233	3.21774	0.00129205	0.0386527
PTGR1	ENSG00000106853	882.615	0.289399	0.0899468	3.21744	0.00129338	0.0386527
RAB1A	ENSG00000138069	1277.78	0.336321	0.104641	3.21405	0.00130876	0.0390399
COQ7	ENSG00000167186	337.519	0.429977	0.133988	3.20908	0.00133161	0.039575
SIRT3	ENSG00000142082	144.832	-0.553053	0.172379	-3.20836	0.00133492	0.0396002
C17orf100	ENSG00000256806	110.46	0.573578	0.178886	3.20638	0.00134416	0.0398009
MEX3C	ENSG00000176624	88.113	-0.564895	0.176383	-3.20267	0.00136161	0.0402437
RPS6KA1	ENSG00000117676	268.485	-0.446109	0.139451	-3.19903	0.00137891	0.0405318
CRTC1	ENSG00000105662	56.7346	-0.594981	0.185981	-3.19916	0.0013783	0.0405318
MCFD2	ENSG00000180398	660.173	-0.316122	0.0987932	-3.19983	0.00137508	0.0405318
JADE1	ENSG00000077684	148.377	-0.621322	0.194279	-3.19808	0.00138345	0.0405912
TMEM220	ENSG00000187824	142.641	-0.491237	0.153652	-3.19709	0.00138823	0.0406574
C16orf72	ENSG00000182831	199.585	-0.496247	0.155413	-3.1931	0.00140756	0.0411489
SGMS1	ENSG00000198964	150.799	0.372745	0.116791	3.19156	0.00141509	0.041294
ILF3	ENSG00000129351	1755.63	-0.34682	0.108746	-3.18927	0.00142633	0.0415466
ZFR	ENSG00000056097	1741.24	-0.468097	0.146812	-3.18841	0.00143056	0.0415948
CDC25A	ENSG00000164045	122.281	-0.600741	0.188564	-3.18588	0.00144313	0.0418846
EMC3	ENSG00000125037	1716.58	0.255458	0.0802455	3.18345	0.00145531	0.0421621
POLR2H	ENSG00000163882	1881.73	0.278966	0.0876802	3.18163	0.00146446	0.0423512
AADAT	ENSG00000109576	226.987	-0.462845	0.145624	-3.17836	0.0014811	0.0427554
RAP2C	ENSG00000123728	426.928	-0.377668	0.118939	-3.1753	0.0014968	0.0431313
NXT2	ENSG00000101888	381.123	-0.365737	0.115203	-3.17473	0.00149975	0.0431391
NCBP1	ENSG00000136937	725.369	0.30799	0.0970806	3.17252	0.00151121	0.0433915
SAMD4B	ENSG00000179134	199.396	-0.397793	0.125462	-3.17063	0.00152107	0.0435967
PARD6G	ENSG00000178184	11.7704	0.707334	0.223476	3.16515	0.00155004	0.0443481
ALG1	ENSG00000033011	337.45	0.416779	0.131741	3.16363	0.00155815	0.0444225
TMEM138	ENSG00000149483	783.814	0.406106	0.128352	3.16401	0.00155611	0.0444225
RSBN1	ENSG00000081019	88.6231	0.58659	0.185448	3.16309	0.00156104	0.0444262
CUL4A	ENSG00000139842	1643.57	-0.244712	0.0774849	-3.15819	0.00158753	0.0449561
LAMB2	ENSG00000172037	148.089	0.621798	0.19689	3.1581	0.00158803	0.0449561
KLHDC2	ENSG00000165516	451.366	0.390404	0.123797	3.15359	0.00161275	0.0455678
LRRC17	ENSG00000128606	132.85	0.47189	0.149658	3.15313	0.0016153	0.0455678
VDR	ENSG00000111424	69.0398	0.628497	0.1994	3.15193	0.00162194	0.0456752
VANGL1	ENSG00000173218	225.26	-0.406366	0.129046	-3.14899	0.00163833	0.0460562
CADM3	ENSG00000162706	596.695	-0.49698	0.157941	-3.14663	0.00165165	0.0463498
HLA-DPB1	ENSG00000223865	61.5349	0.649273	0.206501	3.14417	0.0016656	0.0466599
ZFP36L1	ENSG00000185650	1707.58	-0.320146	0.101847	-3.14339	0.00167003	0.0467029
GUCD1	ENSG00000138867	430.508	-0.556714	0.177281	-3.14029	0.00168778	0.0469885
HIST1H2AC	ENSG00000180573	554.004	0.519723	0.165625	3.13795	0.00170137	0.0469885
MAP7D1	ENSG00000116871	405.927	-0.337295	0.107427	-3.13976	0.00169085	0.0469885
SERPINI1	ENSG00000163536	82.016	0.674609	0.214887	3.13937	0.00169311	0.0469885
TMEM128	ENSG00000132406	168.847	0.449767	0.143298	3.13868	0.0016971	0.0469885
ZNF584	ENSG00000171574	344.575	0.408742	0.130274	3.13756	0.00170358	0.0469885
BRD3	ENSG00000169925	185.127	-0.427748	0.136403	-3.13592	0.00171318	0.0471725
NEDD4	ENSG00000069869	146.508	-0.524749	0.16745	-3.13377	0.00172576	0.0472764
CAPRIN2	ENSG00000110888	394.881	-0.379535	0.121089	-3.13435	0.00172236	0.0472764
EIF3D	ENSG00000100353	2100.52	0.224345	0.0716575	3.1308	0.0017433	0.0475705
RND3	ENSG00000115963	155.407	-0.57108	0.182422	-3.13055	0.00174481	0.0475705
SYS1	ENSG00000204070	546.84	0.287075	0.0917038	3.13046	0.00174535	0.0475705
PCOLCE	ENSG00000106333	498	0.375046	0.119839	3.12959	0.00175051	0.0476305
CTDNEP1	ENSG00000175826	295.615	-0.363819	0.116282	-3.12878	0.00175536	0.0476819
PMF1	ENSG00000160783	229.468	0.5475	0.17506	3.1275	0.00176302	0.0478092
CTR9	ENSG00000198730	398.291	-0.514535	0.164555	-3.12682	0.00176706	0.0478382
PPA1	ENSG00000180817	3117.65	0.319809	0.102299	3.12622	0.0017707	0.0478563
MORF4L2	ENSG00000123562	4502.86	0.247275	0.0791493	3.12416	0.00178311	0.048006
PTPN18	ENSG00000072135	295.066	-0.321812	0.102996	-3.12452	0.00178097	0.048006
WDR43	ENSG00000163811	799.925	-0.35271	0.11291	-3.12382	0.00178517	0.048006
PTPRF	ENSG00000142949	149.532	-0.600114	0.192166	-3.1229	0.00179079	0.0480767
CREBZF	ENSG00000137504	85.3519	0.503988	0.161577	3.11919	0.0018135	0.0486054
OPTN	ENSG00000123240	679.493	-0.33904	0.108771	-3.11701	0.00182696	0.0487084
PTK7	ENSG00000112655	210.865	-0.578275	0.185546	-3.11661	0.00182944	0.0487084
CDK8	ENSG00000132964	276.594	-0.327533	0.10524	-3.11225	0.00185666	0.0490766
SORT1	ENSG00000134243	848.66	-0.352117	0.113109	-3.11307	0.0018515	0.0490766
TSFM	ENSG00000123297	653.599	0.289018	0.0928732	3.11196	0.0018585	0.0490766
TTC33	ENSG00000113638	124.037	0.501058	0.160985	3.11245	0.00185538	0.0490766
COPS2	ENSG00000166200	764.514	0.384545	0.123613	3.11089	0.00186527	0.0491748
ALKBH3	ENSG00000166199	671.606	0.403551	0.12982	3.10853	0.00188019	0.0492278
KDM5B	ENSG00000117139	94.1686	-0.608288	0.195745	-3.10755	0.00188645	0.0492278
MED19	ENSG00000156603	694.945	0.275602	0.0886685	3.10823	0.00188212	0.0492278
SERPINE2	ENSG00000135919	2298.24	0.50578	0.162659	3.10945	0.00187437	0.0492278
SSRP1	ENSG00000149136	2688.16	-0.339589	0.109267	-3.10789	0.00188429	0.0492278
TSC22D1	ENSG00000102804	4993.02	0.303694	0.0977386	3.1072	0.00188868	0.0492278
HIST1H1A	ENSG00000124610	66.3437	-0.677873	0.2182	-3.10666	0.00189213	0.0492382
FGD5-AS1	ENSG00000225733	1135.01	-0.388322	0.125068	-3.10488	0.00190355	0.049313
VPS53	ENSG00000141252	185.349	-0.380057	0.12238	-3.10556	0.00189918	0.049313
KCTD3	ENSG00000136636	173.888	-0.580345	0.186966	-3.104	0.0019092	0.0493634
RAB33A	ENSG00000134594	345.998	0.361744	0.116615	3.10204	0.00192193	0.049613
MDC1	ENSG00000137337	121.421	0.395851	0.127734	3.09904	0.00194151	0.0499583
SMARCA4	ENSG00000127616	721.656	-0.383528	0.123743	-3.09939	0.00193923	0.0499583
ASAH2B	ENSG00000204147	68.2622	-0.542679	0.17526	-3.09643	0.00195869	0.0503199
TIMM17A	ENSG00000134375	2738.81	0.23561	0.0761145	3.09547	0.00196501	0.0504019
HLA-DRA	ENSG00000204287	102.068	0.70057	0.226413	3.09422	0.00197334	0.0504947
TMEM154	ENSG00000170006	282.989	-0.442071	0.142881	-3.09398	0.0019749	0.0504947
LMAN1	ENSG00000074695	362.912	-0.474131	0.153449	-3.08984	0.00200268	0.0511238
CHMP5	ENSG00000086065	1315.87	0.38105	0.123365	3.0888	0.00200966	0.051221
GPBP1L1	ENSG00000159592	315.43	0.423615	0.137242	3.08662	0.00202446	0.0513543
SPC25	ENSG00000152253	479.824	0.287744	0.0932134	3.08694	0.00202227	0.0513543
ZNF561	ENSG00000171469	221.847	0.485103	0.157136	3.08715	0.00202088	0.0513543
SLC3A2	ENSG00000168003	2758.25	0.292501	0.0948033	3.08534	0.00203318	0.0514945
ACOT9	ENSG00000123130	1333.09	0.278826	0.0903929	3.0846	0.00203826	0.0515212
DHCR24	ENSG00000116133	3105.79	-0.412042	0.133595	-3.08425	0.00204063	0.0515212
CCNYL1	ENSG00000163249	68.931	-0.563005	0.182762	-3.08054	0.00206626	0.0520562
POLR2B	ENSG00000047315	567.293	0.474598	0.154221	3.0774	0.00208818	0.0523931
ARIH2	ENSG00000177479	1372.15	-0.316858	0.103185	-3.07078	0.00213498	0.053241
IMP3	ENSG00000177971	814.099	0.2287	0.0745326	3.06845	0.00215172	0.053241
LAMTOR5-AS1	ENSG00000224699	5.62874	0.651454	0.212268	3.06902	0.00214759	0.053241
LRRC20	ENSG00000172731	103.981	-0.636634	0.207399	-3.06961	0.00214336	0.053241
PLAGL2	ENSG00000126003	98.8964	-0.530648	0.172904	-3.06904	0.00214749	0.053241
SEC22A	ENSG00000121542	291.209	0.448647	0.146205	3.06862	0.0021505	0.053241
SPECC1	ENSG00000128487	626.276	-0.288769	0.0940679	-3.06979	0.00214211	0.053241
TRIM69	ENSG00000185880	334.437	-0.372461	0.121349	-3.06934	0.00214534	0.053241
SLC25A3	ENSG00000075415	8081.24	0.29606	0.096531	3.06699	0.00216223	0.0533372
SNUPN	ENSG00000169371	331.278	0.299683	0.0977921	3.06449	0.00218038	0.0536207
ANKIB1	ENSG00000001629	225.016	-0.511644	0.167424	-3.05598	0.00224324	0.0548317
TYK2	ENSG00000105397	222.632	-0.501873	0.164449	-3.05185	0.00227439	0.0554107
GPN3	ENSG00000111231	827.96	0.216282	0.0708779	3.05147	0.00227725	0.0554107
RHEB	ENSG00000106615	3634.76	0.26944	0.0883215	3.05068	0.00228327	0.0554214
RSRP1	ENSG00000117616	148.451	0.623938	0.204566	3.05005	0.00228801	0.0554214
EBF1	ENSG00000164330	74.1927	0.539239	0.176825	3.04956	0.00229176	0.0554289
PBLD	ENSG00000108187	32.9809	-0.654614	0.214865	-3.04663	0.0023142	0.0558877
C3orf18	ENSG00000088543	188.483	-0.505634	0.166014	-3.04574	0.00232112	0.0558964
CAST	ENSG00000153113	1651.64	-0.30092	0.0988496	-3.04422	0.00233287	0.0560865
KIF5B	ENSG00000170759	3104.07	-0.367242	0.120737	-3.04167	0.00235273	0.056145
ACTR6	ENSG00000075089	352.589	0.401099	0.131842	3.04227	0.00234798	0.056145
ARHGAP18	ENSG00000146376	615.96	-0.305061	0.100266	-3.04252	0.00234605	0.056145
SNHG17	ENSG00000196756	434.977	0.416804	0.137021	3.0419	0.00235087	0.056145
LIX1L	ENSG00000271601	430.885	-0.258975	0.0852386	-3.03824	0.00237964	0.0565201
MRPL45	ENSG00000278845	1034.19	0.255089	0.0839652	3.03803	0.0023813	0.0565201
HSPA13	ENSG00000155304	455.572	0.539718	0.177787	3.03576	0.00239934	0.0566694
RPA2	ENSG00000117748	1490.79	0.337495	0.111149	3.03642	0.00239403	0.0566694
FDPS	ENSG00000160752	3285.93	0.268898	0.088609	3.03466	0.00240808	0.0567096
GMPR	ENSG00000137198	562.805	0.423154	0.139428	3.03492	0.00240601	0.0567096
CBX1	ENSG00000108468	1354.05	-0.342883	0.113014	-3.03399	0.00241342	0.0567523
BMP2K	ENSG00000138756	61.2498	-0.678084	0.223703	-3.03118	0.00243599	0.0569505
KAT7	ENSG00000136504	581.253	0.247725	0.0817037	3.032	0.00242942	0.0569505
ZC3HC1	ENSG00000091732	1210.03	0.239342	0.0789585	3.03124	0.0024355	0.0569505
VIM-AS1	ENSG00000229124	27.1607	0.684712	0.22599	3.02983	0.00244692	0.0570404
SNAPC5	ENSG00000174446	1567.94	0.281522	0.092996	3.02725	0.0024679	0.0573636
C6orf62	ENSG00000112308	2526.67	-0.459382	0.151822	-3.02579	0.00247985	0.0574755
PSMA3-AS1	ENSG00000257621	147.478	0.394495	0.130377	3.02581	0.00247967	0.0574755
LETM1	ENSG00000168924	340.089	-0.377149	0.124675	-3.02505	0.00248593	0.0575336
POLB	ENSG00000070501	200.068	0.477004	0.158013	3.01876	0.0025381	0.0585726
EIF3M	ENSG00000149100	2508.01	0.232425	0.0771785	3.01153	0.00259937	0.0593455
ZNF33B	ENSG00000196693	115.323	0.541342	0.180058	3.00649	0.00264279	0.0601272
EPS8	ENSG00000151491	905.93	-0.340921	0.113455	-3.00491	0.00265661	0.0603564
NPRL3	ENSG00000103148	657.423	-0.263605	0.0877426	-3.0043	0.00266195	0.0603926
TRIM23	ENSG00000113595	97.8115	0.559821	0.186513	3.00152	0.00268636	0.0608606
RHOBTB3	ENSG00000164292	470.064	-0.432175	0.14404	-3.00038	0.00269647	0.0609182
MDM2	ENSG00000135679	232.252	-0.459072	0.153059	-2.99932	0.00270582	0.0610178
TRIM26	ENSG00000234127	296.459	-0.317464	0.105864	-2.99878	0.0027106	0.0610178
ZNF322	ENSG00000181315	44.3503	-0.602002	0.200761	-2.9986	0.00271224	0.0610178
EBNA1BP2	ENSG00000117395	1157.9	0.249746	0.0833279	2.99714	0.00272522	0.061139
SRPK1	ENSG00000096063	682.883	-0.238397	0.0795359	-2.99735	0.00272339	0.061139
ABTB1	ENSG00000114626	81.3696	0.496032	0.165738	2.99287	0.00276369	0.06139
GNPNAT1	ENSG00000100522	335.039	0.375732	0.125461	2.99482	0.00274606	0.06139
MRFAP1L1	ENSG00000178988	614.222	0.368657	0.123226	2.9917	0.00277425	0.06139
SLC2A4RG	ENSG00000125520	259.434	-0.344325	0.115022	-2.99356	0.00275744	0.06139
TMEM243	ENSG00000135185	625.536	0.321883	0.107487	2.99464	0.00274773	0.06139
TPRG1L	ENSG00000158109	46.125	0.629015	0.210077	2.99422	0.00275149	0.06139
C6orf136	ENSG00000204564	374.901	0.296965	0.0994195	2.98699	0.00281742	0.0616678
CYBRD1	ENSG00000071967	534.789	0.225888	0.0755922	2.98824	0.00280591	0.0616678
SRSF3	ENSG00000112081	3899.25	0.309343	0.103522	2.98819	0.00280636	0.0616678
ORMDL1	ENSG00000128699	1914.29	0.327604	0.109711	2.98605	0.00282605	0.0617665
DCTN2	ENSG00000175203	3193.95	0.212207	0.0711139	2.98404	0.00284471	0.0620902
PSMA5	ENSG00000143106	2765.65	0.352757	0.118305	2.98177	0.00286587	0.0624674
POFUT2	ENSG00000186866	86.964	0.476823	0.160007	2.98001	0.00288241	0.0627098
UBE2T	ENSG00000077152	2314.73	0.216204	0.0725576	2.97976	0.00288478	0.0627098
NCAPG	ENSG00000109805	659.509	-0.406934	0.136694	-2.97698	0.00291106	0.063196
CCNB1	ENSG00000134057	6783.22	0.228506	0.0768177	2.97465	0.00293319	0.0635051
FANCF	ENSG00000183161	148.193	-0.522044	0.17556	-2.97359	0.00294337	0.0635547
COLGALT1	ENSG00000130309	916.054	-0.356416	0.119914	-2.97226	0.00295618	0.0636605
TBC1D20	ENSG00000125875	425.484	-0.42941	0.144458	-2.97256	0.00295329	0.0636605
SEC14L1	ENSG00000129657	457.702	-0.257065	0.0865855	-2.96891	0.00298857	0.0640159
SFXN3	ENSG00000107819	1191.46	-0.282239	0.0950406	-2.96967	0.00298122	0.0640159
ELOVL1	ENSG00000066322	2211.53	0.200576	0.0675795	2.96801	0.00299737	0.0640941
CDC45	ENSG00000093009	601.849	0.410816	0.138458	2.96708	0.00300644	0.0641427
ZNF417	ENSG00000173480	10.228	-0.668083	0.225206	-2.96654	0.00301167	0.0641692
MEIS3	ENSG00000105419	199.032	-0.471156	0.159048	-2.96236	0.00305294	0.0648771
SNX27	ENSG00000143376	229.6	-0.559697	0.189052	-2.96054	0.00307099	0.0650888
TMEM187	ENSG00000177854	114.684	0.545232	0.18441	2.95663	0.00311023	0.0657603
ZNF333	ENSG00000160961	93.7421	-0.619969	0.209692	-2.95657	0.00311084	0.0657603
B3GNTL1	ENSG00000175711	139.036	0.326907	0.110605	2.95563	0.00312032	0.0657918
C11orf24	ENSG00000171067	1676.47	0.256987	0.0869489	2.95561	0.00312049	0.0657918
STAT5A	ENSG00000126561	108.975	-0.616778	0.208862	-2.95304	0.00314661	0.0662557
CEP85	ENSG00000130695	130.285	0.473002	0.160306	2.95062	0.0031714	0.0665413
FAM228B	ENSG00000219626	48.5655	-0.592972	0.201004	-2.95005	0.00317722	0.0665413
MCF2L-AS1	ENSG00000235280	73.6908	-0.49552	0.167903	-2.95123	0.00316511	0.0665413
POLR1E	ENSG00000137054	303.528	0.43135	0.146235	2.9497	0.00318083	0.0665413
FAM213B	ENSG00000157870	153.595	-0.514702	0.174676	-2.9466	0.00321285	0.0666988
GPX8	ENSG00000164294	433.301	0.343766	0.11661	2.94799	0.00319848	0.0666988
MYNN	ENSG00000085274	217.619	0.481031	0.163383	2.94419	0.00323805	0.0666988
PNPLA3	ENSG00000100344	201.62	-0.461046	0.156578	-2.94452	0.00323461	0.0666988
SLC25A46	ENSG00000164209	845.296	-0.387087	0.131428	-2.94523	0.00322715	0.0666988
TLK1	ENSG00000198586	541.405	-0.332039	0.112742	-2.94512	0.00322827	0.0666988
TP73-AS1	ENSG00000227372	86.6523	-0.493914	0.167735	-2.9446	0.00323369	0.0666988
FH	ENSG00000091483	1162.3	0.419626	0.142752	2.93955	0.00328693	0.0676192
SAV1	ENSG00000151748	53.8475	-0.583916	0.1987	-2.93868	0.0032961	0.0677215
STAU1	ENSG00000124214	1289.51	-0.254215	0.0865462	-2.93734	0.00331045	0.0679296
OSBPL1A	ENSG00000141447	261.102	-0.501059	0.170672	-2.9358	0.00332694	0.068181
PHKG2	ENSG00000156873	632.842	0.246721	0.0841363	2.93239	0.00336365	0.0683952
DUSP16	ENSG00000111266	73.4025	-0.572237	0.195149	-2.93231	0.00336448	0.0683952
MLH1	ENSG00000076242	895.004	0.168365	0.0574361	2.93134	0.00337502	0.0684696
APTX	ENSG00000137074	903.948	0.273596	0.0934869	2.92657	0.00342717	0.0690061
FRMD6	ENSG00000139926	376.331	-0.495048	0.169083	-2.92785	0.00341319	0.0690061
GOSR2	ENSG00000108433	1118.9	-0.28618	0.0977812	-2.92673	0.00342542	0.0690061
SERINC1	ENSG00000111897	663.704	0.4418	0.150913	2.92752	0.00341674	0.0690061
SRPX	ENSG00000101955	1923.39	0.449899	0.153719	2.92676	0.00342509	0.0690061
IFT46	ENSG00000118096	462.775	0.32377	0.110768	2.92296	0.00346722	0.0692269
PDE6D	ENSG00000156973	368.204	0.414947	0.141966	2.92287	0.00346822	0.0692269
RYBP	ENSG00000163602	158.767	-0.552114	0.188821	-2.924	0.00345559	0.0692269
VLDLR	ENSG00000147852	62.8601	-0.579132	0.198124	-2.92307	0.00346593	0.0692269
ZFP91	ENSG00000186660	166.37	-0.575568	0.196814	-2.92442	0.00345098	0.0692269
NIF3L1	ENSG00000196290	620.369	0.361206	0.123673	2.92065	0.00349308	0.0695506
FN3KRP	ENSG00000141560	742.355	-0.31758	0.108814	-2.91855	0.00351662	0.069933
ATG5	ENSG00000057663	1065.4	0.347119	0.119005	2.91685	0.00353589	0.0701581
FUBP3	ENSG00000107164	256.988	-0.407239	0.139619	-2.91678	0.00353665	0.0701581
PLOD2	ENSG00000152952	453.485	-0.551488	0.189125	-2.91599	0.00354558	0.0701625
STX2	ENSG00000111450	833.538	-0.394379	0.135232	-2.91631	0.00354195	0.0701625
CSTF3	ENSG00000176102	478.078	0.343349	0.117843	2.91361	0.00357273	0.0704401
EIF1	ENSG00000173812	12877.7	0.254597	0.087376	2.9138	0.00357055	0.0704401
GABARAPL2	ENSG00000034713	1803.54	0.287699	0.0987318	2.91395	0.00356886	0.0704401
GALE	ENSG00000117308	185.998	-0.427516	0.146775	-2.91272	0.00358292	0.0705546
ACOX1	ENSG00000161533	370.66	-0.301423	0.103528	-2.91152	0.00359677	0.0707106
GGA1	ENSG00000100083	147.233	-0.448902	0.15422	-2.9108	0.0036051	0.070732
CDK12	ENSG00000167258	155.721	-0.495861	0.170524	-2.90786	0.00363906	0.0711383
CHCHD7	ENSG00000170791	592.989	0.370831	0.127522	2.90798	0.00363775	0.0711383
TADA2A	ENSG00000276234	128.462	0.552348	0.190079	2.90589	0.0036621	0.071502
OARD1	ENSG00000124596	605.485	0.286884	0.0988958	2.90088	0.0037212	0.0722496
ZNF33A	ENSG00000189180	142.211	-0.368909	0.127178	-2.90074	0.00372282	0.0722496
KIF15	ENSG00000163808	222.595	-0.528218	0.182296	-2.89759	0.0037604	0.0726438
PDCD11	ENSG00000148843	172.605	-0.436836	0.150762	-2.89753	0.00376117	0.0726438
EHMT1	ENSG00000181090	253.009	-0.515738	0.178044	-2.89669	0.0037712	0.0726476
RFX3	ENSG00000080298	80.1105	-0.583773	0.201536	-2.89662	0.00377206	0.0726476
SMG7	ENSG00000116698	595.277	-0.406686	0.140411	-2.89638	0.0037749	0.0726476
TATDN1	ENSG00000147687	261.713	0.339088	0.117104	2.89561	0.00378428	0.0727412
DCAF12	ENSG00000198876	556.449	-0.323121	0.11165	-2.89405	0.00380312	0.0729293
ERAP1	ENSG00000164307	132.292	-0.489504	0.169201	-2.89303	0.00381543	0.0730535
BLOC1S4	ENSG00000186222	256.673	0.387391	0.133947	2.89212	0.00382655	0.0731175
GBP2	ENSG00000162645	144.232	0.587455	0.203347	2.88893	0.00386555	0.0737751
MAP4K5	ENSG00000012983	318.048	-0.455705	0.158105	-2.88229	0.00394791	0.0749916
PP7080	ENSG00000188242	79.7546	-0.39976	0.138737	-2.88142	0.0039589	0.0751118
TGFBRAP1	ENSG00000135966	126.202	-0.510535	0.17721	-2.88096	0.00396464	0.0751322
GCLC	ENSG00000001084	89.1983	-0.516577	0.179359	-2.88012	0.0039752	0.0752439
GRB2	ENSG00000177885	1031.92	-0.288603	0.100241	-2.87909	0.00398827	0.0754027
MED4	ENSG00000136146	223.536	0.298153	0.103595	2.87806	0.00400123	0.0755591
CASC3	ENSG00000108349	568.001	-0.368425	0.128028	-2.87768	0.00400605	0.0755615
NSDHL	ENSG00000147383	1690.04	0.308263	0.107178	2.87617	0.00402528	0.0757467
IGFBP7	ENSG00000163453	2391.66	0.212165	0.0738209	2.87406	0.00405238	0.0760788
RSPH9	ENSG00000172426	32.3717	0.60573	0.210744	2.87424	0.00404997	0.0760788
PDHB	ENSG00000168291	1887.69	0.227854	0.079305	2.87313	0.00406425	0.076213
MSN	ENSG00000147065	1416.33	-0.277712	0.0966841	-2.87237	0.00407408	0.0763085
RNF215	ENSG00000099999	28.0495	-0.639186	0.222599	-2.87146	0.00408577	0.0763695
ZNF700	ENSG00000196757	67.544	0.544137	0.189665	2.86894	0.00411845	0.0768714
SPG11	ENSG00000104133	128.08	0.463686	0.161651	2.86845	0.00412492	0.0769031
ABALON	ENSG00000281376	30.7069	-0.579417	0.202196	-2.86563	0.00416187	0.0772418
AXL	ENSG00000167601	3595.78	-0.308299	0.107567	-2.86612	0.00415533	0.0772418
MTPN	ENSG00000105887	1572.96	-0.41891	0.146205	-2.86523	0.00416707	0.0772418
PCGF3	ENSG00000185619	193.228	0.410781	0.143305	2.86648	0.00415066	0.0772418
RAE1	ENSG00000101146	1142.11	0.261235	0.0912499	2.86286	0.00419839	0.077587
PMS2	ENSG00000122512	184.474	-0.406096	0.141874	-2.86236	0.00420493	0.077587
ZNF770	ENSG00000198146	405.07	-0.554976	0.193921	-2.86186	0.00421156	0.07762
ADH5	ENSG00000197894	964.464	0.296106	0.103499	2.86095	0.00422369	0.0776657
TMEM248	ENSG00000106609	1945.94	-0.230303	0.0804917	-2.8612	0.00422041	0.0776657
CTNS	ENSG00000040531	283.493	0.510422	0.178438	2.86049	0.00422982	0.0776898
PRPF8	ENSG00000174231	699.567	0.335588	0.117405	2.85837	0.00425817	0.0781215
CCDC181	ENSG00000117477	69.1612	0.579556	0.202843	2.85717	0.00427434	0.0783288
ANKRD10	ENSG00000088448	1543.34	0.27189	0.0951913	2.85625	0.00428676	0.0783782
RINL	ENSG00000187994	53.6252	-0.572584	0.200452	-2.85646	0.00428395	0.0783782
TRMT12	ENSG00000183665	74.3595	0.590772	0.206954	2.8546	0.00430909	0.0786971
DUSP7	ENSG00000164086	213.282	-0.405812	0.142265	-2.85252	0.00433745	0.0791253
AP1B1	ENSG00000100280	291.725	-0.431971	0.151711	-2.84732	0.00440886	0.0794384
2018-09-02	ENSG00000168385	2535.27	-0.2798	0.0982908	-2.84665	0.00441814	0.0794384
DPP3	ENSG00000254986	504.518	-0.502623	0.176496	-2.84779	0.00440239	0.0794384
DUSP14	ENSG00000276023	1742.07	0.328753	0.115421	2.8483	0.00439539	0.0794384
ELF4	ENSG00000102034	235.366	-0.446301	0.156754	-2.84715	0.00441129	0.0794384
FKBPL	ENSG00000204315	223.42	0.395113	0.138801	2.84661	0.00441872	0.0794384
FRA10AC1	ENSG00000148690	223.838	-0.495293	0.173806	-2.84969	0.00437617	0.0794384
S100A4	ENSG00000196154	7808.9	0.316425	0.111092	2.84831	0.00439523	0.0794384
SMIM12	ENSG00000163866	1267.19	0.38497	0.135183	2.84777	0.00440271	0.0794384
TLE1	ENSG00000196781	520.448	-0.338465	0.118857	-2.84766	0.00440417	0.0794384
ZNF623	ENSG00000183309	111.132	-0.450939	0.158302	-2.84859	0.00439129	0.0794384
PIGC	ENSG00000135845	988.268	0.293264	0.103038	2.84616	0.00442496	0.0794507
IL17RB	ENSG00000056736	25.1905	0.644866	0.226722	2.84431	0.0044508	0.0796594
OSGEP	ENSG00000092094	531.351	0.386331	0.13581	2.84465	0.00444605	0.0796594
KCTD13	ENSG00000174943	230.948	0.397174	0.139663	2.84381	0.00445782	0.0796965
ERRFI1	ENSG00000116285	1911.1	-0.340986	0.119958	-2.84255	0.00447547	0.0798194
CDK5RAP1	ENSG00000101391	382.345	0.245452	0.0863876	2.84128	0.00449324	0.079844
EIF5A2	ENSG00000163577	99.088	-0.458547	0.161395	-2.84115	0.00449511	0.079844
TDP2	ENSG00000111802	515.144	-0.344218	0.121222	-2.83958	0.00451733	0.0801379
STAP2	ENSG00000178078	176.794	0.477865	0.168436	2.83707	0.00455296	0.0806107
FAM208A	ENSG00000163946	272.434	-0.412029	0.145326	-2.8352	0.0045797	0.0809768
NBN	ENSG00000104320	562.803	-0.398736	0.140702	-2.8339	0.00459836	0.0812175
FKBP15	ENSG00000119321	164.466	-0.512336	0.180812	-2.83353	0.00460363	0.0812216
C2orf69	ENSG00000178074	178.13	-0.371827	0.131352	-2.83078	0.00464353	0.0817042
RTN4R	ENSG00000040608	38.3817	-0.612693	0.216454	-2.83059	0.0046462	0.0817042
FANCM	ENSG00000187790	56.6351	-0.638921	0.225779	-2.82985	0.004657	0.0818048
DSEL	ENSG00000171451	78.5255	-0.527556	0.186573	-2.82762	0.00468958	0.0820672
ERVK3-1	ENSG00000142396	176.36	0.423703	0.149854	2.82743	0.00469232	0.0820672
ZNF365	ENSG00000138311	614.072	-0.342497	0.121094	-2.82834	0.00467898	0.0820672
CNBP	ENSG00000169714	8179.5	0.225994	0.0799862	2.82542	0.0047219	0.0823164
NXF1	ENSG00000162231	595.74	0.391577	0.138629	2.82463	0.00473347	0.082429
BBIP1	ENSG00000214413	292.502	0.416042	0.147367	2.82317	0.00475515	0.0826519
CLSTN1	ENSG00000171603	165.238	-0.400259	0.141784	-2.82302	0.00475734	0.0826519
F2R	ENSG00000181104	1657.04	-0.276913	0.0981789	-2.8205	0.0047949	0.0826519
FAM149B1	ENSG00000138286	136.241	-0.334862	0.118706	-2.82093	0.00478852	0.0826519
MRPL16	ENSG00000166902	1700.34	0.26883	0.0953176	2.82036	0.00479705	0.0826519
TBC1D31	ENSG00000156787	95.3807	0.571753	0.202559	2.82265	0.00476292	0.0826519
TBCC	ENSG00000124659	861.948	0.299633	0.106165	2.82234	0.00476746	0.0826519
VSIG10	ENSG00000176834	316.043	-0.341114	0.120891	-2.82168	0.00477731	0.0826519
GLIPR1	ENSG00000139278	671.36	0.314629	0.111603	2.81917	0.0048148	0.0828598
GALNT11	ENSG00000178234	637.62	-0.312407	0.110843	-2.81846	0.00482547	0.082897
SNW1	ENSG00000100603	816.159	0.304804	0.10815	2.81834	0.00482725	0.082897
C5orf51	ENSG00000205765	933.954	-0.414143	0.147062	-2.81612	0.00486077	0.083295
DPYSL2	ENSG00000092964	621.549	-0.307479	0.109179	-2.81628	0.00485838	0.083295
FBXW11	ENSG00000072803	537.205	-0.399251	0.141879	-2.81404	0.00489238	0.0833931
IFI44	ENSG00000137965	256.884	0.582915	0.207099	2.81467	0.00488273	0.0833931
KLHL18	ENSG00000114648	80.4194	-0.475195	0.168854	-2.81425	0.00488918	0.0833931
MEG8	ENSG00000225746	83.7428	0.576945	0.204969	2.81479	0.00488096	0.0833931
RPL39L	ENSG00000163923	136.986	0.448671	0.159487	2.81322	0.00490476	0.0834276
SETDB1	ENSG00000143379	148.479	0.343792	0.122193	2.81353	0.00490014	0.0834276
DDX39B	ENSG00000198563	38.5959	0.602993	0.214436	2.81199	0.00492358	0.0835881
MMP2	ENSG00000087245	178.993	-0.470456	0.167307	-2.81193	0.00492458	0.0835881
SPP1	ENSG00000118785	8368	0.449634	0.159927	2.8115	0.00493115	0.0836116
KIF1C	ENSG00000129250	244.291	-0.480756	0.171076	-2.81019	0.00495125	0.083864
TBK1	ENSG00000183735	619.33	0.340067	0.121105	2.80804	0.00498446	0.0839622
AGPAT3	ENSG00000160216	278.655	-0.443597	0.157996	-2.80764	0.00499056	0.0839622
GRPEL1	ENSG00000109519	1110.12	0.228352	0.0813039	2.80863	0.00497534	0.0839622
HACD2	ENSG00000206527	501.671	-0.375162	0.133618	-2.80772	0.00498933	0.0839622
LSM12	ENSG00000161654	323.077	-0.343413	0.122351	-2.80678	0.00500395	0.0839622
TAF1D	ENSG00000166012	229.025	0.416809	0.148405	2.8086	0.0049758	0.0839622
ZNF324	ENSG00000083812	52.352	0.631111	0.22467	2.80906	0.00496859	0.0839622
CDCA7	ENSG00000144354	795.514	-0.236161	0.0841606	-2.80607	0.00501493	0.0840588
PIK3C3	ENSG00000078142	162.525	0.353486	0.126019	2.80502	0.0050313	0.0841886
SF3B3	ENSG00000189091	449.673	-0.435189	0.155153	-2.80491	0.00503313	0.0841886
FOXG1	ENSG00000176165	243.601	0.453227	0.161629	2.80412	0.00504535	0.0843054
PDIA5	ENSG00000065485	114.398	0.52818	0.188416	2.80327	0.00505878	0.0843548
NIPSNAP3A	ENSG00000136783	375.393	0.3835	0.136823	2.80288	0.00506481	0.0843681
HDX	ENSG00000165259	99.179	0.563485	0.201176	2.80096	0.00509512	0.0846105
TVP23B	ENSG00000171928	850.441	0.36239	0.129369	2.80122	0.00509095	0.0846105
TXNRD3	ENSG00000197763	37.2388	-0.631034	0.225261	-2.80134	0.00508904	0.0846105
CYP51A1	ENSG00000001630	125.75	-0.536239	0.191472	-2.80061	0.00510053	0.0846132
PSMA4	ENSG00000041357	4112.73	0.181884	0.0650346	2.79672	0.00516236	0.085288
TALDO1	ENSG00000177156	4645.85	0.246529	0.0881466	2.79681	0.005161	0.085288
AP3M1	ENSG00000185009	851.934	0.229282	0.0820066	2.7959	0.00517556	0.0854179
RHBDD1	ENSG00000144468	198.512	0.51704	0.185057	2.79396	0.00520675	0.0858447
TMEM62	ENSG00000137842	117.165	0.398143	0.142542	2.79317	0.0052195	0.085967
EVI5	ENSG00000067208	260.299	-0.526239	0.188553	-2.79093	0.00525564	0.0864739
STARD7	ENSG00000084090	2010.94	-0.341513	0.122706	-2.78318	0.00538294	0.0882978
PIGV	ENSG00000060642	131.704	-0.472171	0.169689	-2.78256	0.00539313	0.0883749
SCO1	ENSG00000133028	539.158	0.269558	0.0968988	2.78185	0.00540506	0.0884459
PRPF38A	ENSG00000134748	778.421	0.309668	0.111369	2.78055	0.00542665	0.0886536
DGCR2	ENSG00000070413	85.2872	-0.56806	0.204427	-2.77879	0.00545614	0.0890451
PCCA	ENSG00000175198	238.374	0.409909	0.147629	2.77662	0.00549274	0.0895218
UQCC1	ENSG00000101019	811.203	-0.309658	0.111532	-2.7764	0.00549646	0.0895218
RABGGTB	ENSG00000137955	373.768	0.424851	0.153117	2.77468	0.00552564	0.0898153
DHX40	ENSG00000108406	440.822	0.386971	0.139527	2.77346	0.0055464	0.0898219
PQLC3	ENSG00000162976	235.778	-0.361116	0.130225	-2.77302	0.00555393	0.0898219
ST3GAL3	ENSG00000126091	115.363	0.563166	0.203007	2.77413	0.00553496	0.0898219
KATNA1	ENSG00000186625	318.245	0.334249	0.120735	2.76847	0.00563208	0.0909946
PCNP	ENSG00000081154	2098.99	-0.346949	0.125353	-2.76776	0.00564422	0.0910993
C3orf58	ENSG00000181744	63.3956	-0.606456	0.21918	-2.76694	0.00565858	0.0911484
ALDH1B1	ENSG00000137124	348.544	-0.481203	0.173964	-2.76611	0.00567296	0.0912887
BRIX1	ENSG00000113460	1226.85	0.200947	0.0726739	2.76505	0.00569142	0.0914944
TOX2	ENSG00000124191	80.36	-0.532095	0.192483	-2.76438	0.00570312	0.0915911
HIPK3	ENSG00000110422	102.781	-0.581912	0.210627	-2.76277	0.00573135	0.09177
B3GNT7	ENSG00000156966	705.258	-0.415153	0.150357	-2.76112	0.00576041	0.091961
RAI14	ENSG00000039560	361.831	-0.341317	0.123614	-2.76116	0.00575969	0.091961
HSPA1A	ENSG00000204389	176.633	0.334949	0.121378	2.75956	0.00578793	0.0922177
PEG10	ENSG00000242265	1573.32	-0.514439	0.186464	-2.75892	0.00579929	0.0923073
GNL3	ENSG00000163938	1583.09	0.203233	0.0736948	2.75776	0.00581982	0.0925426
CASP1	ENSG00000137752	102.633	0.466572	0.169287	2.75611	0.00584942	0.092919
KLF3	ENSG00000109787	208.242	-0.357538	0.129741	-2.75579	0.00585503	0.092919
PEX6	ENSG00000124587	119.994	0.421741	0.153143	2.7539	0.00588896	0.0933654
SMARCD2	ENSG00000108604	322.069	-0.3986	0.144769	-2.75335	0.00589894	0.0934318
HPS5	ENSG00000110756	618.845	-0.480934	0.174745	-2.75221	0.00591937	0.0934797
SYT17	ENSG00000103528	92.3017	-0.440401	0.159989	-2.75269	0.00591071	0.0934797
ATP6V1H	ENSG00000047249	368.302	0.386251	0.140485	2.7494	0.00597037	0.0939167
SERTAD1	ENSG00000197019	292.205	0.431935	0.157073	2.74989	0.00596146	0.0939167
ZNF408	ENSG00000175213	158.124	0.479823	0.174509	2.74956	0.00596752	0.0939167
NUDT6	ENSG00000170917	46.1484	0.432359	0.157329	2.74812	0.00599375	0.0941007
MUL1	ENSG00000090432	425.676	0.317063	0.11545	2.74632	0.00602671	0.0944341
SRSF7	ENSG00000115875	3310.15	0.212684	0.0774379	2.74651	0.00602338	0.0944341
HIST1H3G	ENSG00000273983	56.768	0.622664	0.22677	2.7458	0.00603644	0.0944946
RHBDL2	ENSG00000158315	44.1193	-0.622071	0.226775	-2.74312	0.00608575	0.0951741
GAS2L3	ENSG00000139354	273.683	-0.537682	0.196055	-2.74251	0.00609719	0.0952605
KIF1BP	ENSG00000198954	784.04	0.266281	0.0971467	2.74102	0.00612483	0.0955995
LRRC59	ENSG00000108829	2145.75	-0.416928	0.152127	-2.74066	0.00613167	0.0956136
C5orf22	ENSG00000082213	463.514	-0.452849	0.165314	-2.73933	0.00615644	0.0956742
LTBP3	ENSG00000168056	92.8772	0.504358	0.184091	2.73971	0.00614931	0.0956742
PEPD	ENSG00000124299	1124.9	0.281158	0.102619	2.73984	0.006147	0.0956742
TMCO1	ENSG00000143183	2058.75	0.260157	0.0949976	2.73856	0.00617086	0.0957613
WSB1	ENSG00000109046	950.726	0.310023	0.113263	2.7372	0.0061965	0.0959742
GPRC5B	ENSG00000167191	474.707	-0.264878	0.0967679	-2.73725	0.00619544	0.0959742
FAM98A	ENSG00000119812	190.956	-0.536283	0.196056	-2.73535	0.00623134	0.0961078
H2AFZ	ENSG00000164032	11839.5	0.243796	0.0891339	2.73516	0.00623496	0.0961078
NACAD	ENSG00000136274	182.141	-0.558661	0.204204	-2.7358	0.00622289	0.0961078
XRRA1	ENSG00000166435	85.7187	0.490032	0.179103	2.73603	0.00621847	0.0961078
SNX9	ENSG00000130340	492.119	-0.348198	0.127391	-2.7333	0.00627029	0.0965601
TRIM38	ENSG00000112343	344.601	0.334225	0.122308	2.73264	0.00628289	0.0965737
UPP1	ENSG00000183696	2107.4	0.306237	0.112103	2.73175	0.00629982	0.0966452
AGAP3	ENSG00000133612	105.412	0.513061	0.187841	2.73136	0.00630729	0.0966678
CHD1	ENSG00000153922	281.53	-0.550852	0.201716	-2.73083	0.00631753	0.0967327
GEMIN5	ENSG00000082516	94.835	-0.537143	0.19679	-2.72952	0.00634261	0.0969324
MTERF3	ENSG00000156469	395.77	0.292271	0.10707	2.72972	0.00633885	0.0969324
LDB2	ENSG00000169744	117.442	-0.46933	0.172013	-2.72846	0.00636316	0.0970204
PPIL3	ENSG00000240344	463.077	0.219146	0.0803108	2.72872	0.00635807	0.0970204
SLC35E1	ENSG00000127526	106.502	-0.466045	0.1709	-2.72701	0.00639112	0.0973046
NFKBIB	ENSG00000104825	122.916	-0.499317	0.183247	-2.72483	0.00643342	0.0974878
RNF121	ENSG00000137522	250.54	-0.458376	0.168184	-2.72544	0.00642152	0.0974878
S1PR2	ENSG00000267534	449.151	-0.468106	0.171789	-2.7249	0.00643212	0.0974878
H3F3A	ENSG00000163041	397.963	0.335928	0.123393	2.72243	0.0064803	0.0979219
ACSS1	ENSG00000154930	224.8	-0.43342	0.159276	-2.72118	0.00650489	0.0982013
ATL1	ENSG00000198513	213.534	0.349074	0.128316	2.72043	0.00651962	0.0983223
SLC41A3	ENSG00000114544	207.308	0.377001	0.138595	2.72016	0.00652512	0.0983223
GOLM1	ENSG00000135052	1322.13	-0.311954	0.114782	-2.71779	0.00657191	0.0988424
ECI2	ENSG00000198721	1599	0.240043	0.0884264	2.71461	0.0066354	0.0995186
EIF1B	ENSG00000114784	905.918	0.290966	0.107181	2.71471	0.00663345	0.0995186
NOMO1	ENSG00000103512	131.291	-0.460037	0.169551	-2.71327	0.00666231	0.0998292
